# Supplementary material for: Effect of components on the curing of glycidyl azide polymer spherical propellant through rheological method
Source: R Soc Open Sci. 2018 Oct 24;5(10):181282. doi: 10.1098/rsos.181282 (PMC6227934; doi:10.1098/rsos.181282)
Supplement: Raw data in text format [file rsos181282supp1.zip]

Archive with 17 entries (16 files):
- rawdata/
- rawdata/A-50.txt
- rawdata/A-55.txt
- rawdata/A-60.txt
- rawdata/A-65.txt
- rawdata/B-50.txt
- rawdata/B-55.txt
- rawdata/B-60.txt
- rawdata/B-65.txt
- rawdata/C-50.txt
- rawdata/C-55.txt
- rawdata/C-60.txt
- rawdata/C-65.txt
- rawdata/D-50.txt
- rawdata/D-55.txt
- rawdata/D-60.txt
- rawdata/D-65.txt
