# Supplementary material for: Effect of components on the curing of glycidyl azide polymer spherical propellant through rheological method
Source: R Soc Open Sci. 2018 Oct 24;5(10):181282. doi: 10.1098/rsos.181282 (PMC6227934; doi:10.1098/rsos.181282)
Supplement: Raw data in text format [file rsos181282supp1.zip › rawdata/A-50.txt]

No	Time	Temperature	Storage Modulus	Loss Modulus	Loss Factor	Composite Viscosity	Gap	Normal Force	Torque	State
	[s]	[��C]	[Pa]	[Pa]	[1]	[mPa��s]	[mm]	[N]	[��N��m]
1	15.000	27.66	647.39	130.34	0.201	1.051E+05	1.035	0.14	2.9331	TruStrain?
2	30.000	43.07	0.0040899	81.799	2E+04	13019	1.043	0.04	0.36879	TruStrain?
3	45.000	49.78	104.58	27.447	0.262	17209	1.047	0.04	0.49414	TruStrain?
4	60.000	49.71	122.98	33.129	0.269	20271	1.047	0.05	0.58479	TruStrain?
5	75.000	49.74	174.42	53.067	0.304	29016	1.047	0.05	0.83715	TruStrain?
6	90.000	49.79	277.32	70.092	0.253	45525	1.047	0.06	1.3137	TruStrain?
7	105.000	49.84	322.15	77.102	0.239	52720	1.047	0.06	1.5212	TruStrain?
8	120.000	49.87	349.85	84.029	0.24	57264	1.047	0.07	1.6525	TruStrain?
9	135.000	49.90	368.27	88.373	0.24	60276	1.047	0.07	1.7391	TruStrain?
10	150.000	49.92	379.49	98.537	0.26	62400	1.047	0.08	1.8003	TruStrain?
11	165.000	49.94	399.59	107.39	0.269	65853	1.047	0.08	1.9002	TruStrain?
12	180.000	49.95	407.24	115.16	0.283	67355	1.047	0.08	1.9434	TruStrain?
13	195.000	49.96	416.19	124.2	0.298	69126	1.047	0.08	1.9947	TruStrain?
14	210.000	49.97	432.33	136.45	0.316	72153	1.047	0.08	2.082	TruStrain?
15	225.000	49.98	450.51	152.26	0.338	75685	1.047	0.08	2.1839	TruStrain?
16	240.000	49.98	463.61	172.79	0.373	78743	1.047	0.08	2.272	TruStrain?
17	255.000	49.99	487.42	195.25	0.401	83567	1.047	0.08	2.4115	TruStrain?
18	270.000	49.99	517.25	222.84	0.431	89638	1.047	0.08	2.5865	TruStrain?
19	285.000	49.99	548.91	256.08	0.467	96400	1.047	0.08	2.7816	TruStrain?
20	300.000	49.99	586.45	291.28	0.497	1.0422E+05	1.047	0.08	3.0069	TruStrain?
21	315.000	50.00	625.72	329.7	0.527	1.1257E+05	1.047	0.08	3.2479	TruStrain?
22	330.000	50.00	675.32	375.79	0.556	1.23E+05	1.047	0.08	3.5489	TruStrain?
23	345.000	50.00	734.57	432.48	0.589	1.3567E+05	1.047	0.08	3.9143	TruStrain?
24	360.000	50.00	818.44	509.24	0.622	1.5341E+05	1.047	0.08	4.4265	TruStrain?
25	375.000	50.00	924.33	597.9	0.647	1.7521E+05	1.047	0.08	5.0555	TruStrain?
26	390.000	50.00	1064	710.78	0.668	2.0365E+05	1.047	0.08	5.8768	TruStrain?
27	405.000	50.00	1218.2	838.02	0.688	2.3532E+05	1.047	0.08	6.7907	TruStrain?
28	420.000	50.00	1390	971.24	0.699	2.6988E+05	1.047	0.08	7.7868	TruStrain?
29	435.000	50.00	1566.4	1114.9	0.712	3.06E+05	1.047	0.08	8.8299	TruStrain?
30	450.000	50.00	1790	1284	0.717	3.506E+05	1.047	0.08	10.116	TruStrain?
31	465.000	50.00	2026.9	1467	0.724	3.9821E+05	1.047	0.09	11.49	TruStrain?
32	480.000	50.00	2296.3	1668.8	0.727	4.5178E+05	1.047	0.09	13.037	TruStrain?
33	495.000	50.00	2593	1893.6	0.73	5.1102E+05	1.047	0.09	14.745	TruStrain?
34	510.000	50.00	2910.2	2123.9	0.73	5.7341E+05	1.047	0.09	16.546	TruStrain?
35	525.000	50.00	3237	2370.2	0.732	6.3853E+05	1.047	0.09	18.424	TruStrain?
36	540.000	50.00	3591.6	2625.7	0.731	7.0808E+05	1.047	0.09	20.431	TruStrain?
37	555.000	50.00	3955.8	2897	0.732	7.8035E+05	1.047	0.09	22.517	TruStrain?
38	570.000	50.00	4345.5	3180.1	0.732	8.5701E+05	1.047	0.10	24.728	TruStrain?
39	585.000	50.00	4772.5	3486.5	0.731	9.4067E+05	1.047	0.10	27.142	TruStrain?
40	600.000	50.00	5184.4	3784.7	0.73	1.0216E+06	1.047	0.11	29.476	TruStrain?
41	615.000	50.00	5636.4	4106.7	0.729	1.1099E+06	1.047	0.11	32.024	TruStrain?
42	630.000	50.00	6095	4424.8	0.726	1.1987E+06	1.047	0.12	34.588	TruStrain?
43	645.000	50.00	6577.6	4755.8	0.723	1.2918E+06	1.047	0.12	37.274	TruStrain?
44	660.000	50.00	7050.5	5091.2	0.722	1.3841E+06	1.047	0.13	39.936	TruStrain?
45	675.000	50.00	7552.8	5431.9	0.719	1.4807E+06	1.047	0.14	42.721	TruStrain?
46	690.000	50.00	8072.1	5786.3	0.717	1.5807E+06	1.047	0.15	45.608	TruStrain?
47	705.000	50.00	8585.7	6136.5	0.715	1.6796E+06	1.047	0.16	48.461	TruStrain?
48	720.000	50.00	9118.4	6493.9	0.712	1.7816E+06	1.047	0.17	51.406	TruStrain?
49	735.000	50.00	9670.4	6854.4	0.709	1.8865E+06	1.047	0.18	54.43	TruStrain?
50	750.000	50.00	10216	7211.1	0.706	1.9901E+06	1.047	0.19	57.42	TruStrain?
51	765.000	50.00	10774	7580.6	0.704	2.0967E+06	1.047	0.21	60.494	TruStrain?
52	780.000	50.00	11333	7959.3	0.702	2.2041E+06	1.047	0.23	63.591	TruStrain?
53	795.000	50.00	11653	8064.2	0.692	2.2555E+06	1.048	0.16	65.027	TruStrain?
54	810.000	50.00	12111	8499	0.702	2.3548E+06	1.050	0.01	67.868	TruStrain?
55	825.000	50.00	12704	8768.6	0.69	2.4567E+06	1.051	0.20	70.835	TruStrain?
56	840.000	50.00	12956	8874.2	0.685	2.4994E+06	1.053	0.12	71.994	TruStrain?
57	855.000	50.00	13715	9371.6	0.683	2.6437E+06	1.054	0.11	76.23	TruStrain?
58	870.000	50.00	14011	9554.7	0.682	2.699E+06	1.056	0.10	77.751	TruStrain?
59	885.000	50.00	13859	9505.1	0.686	2.6746E+06	1.058	0.03	76.974	TruStrain?
60	900.000	50.00	15476	10362	0.67	2.9642E+06	1.059	0.22	85.465	TruStrain?
61	915.000	50.00	15938	10526	0.66	3.0399E+06	1.061	0.17	87.503	TruStrain?
62	930.000	50.00	16383	10749	0.656	3.1186E+06	1.063	0.14	89.845	TruStrain?
63	945.000	50.00	16520	10905	0.66	3.1504E+06	1.066	0.00	90.69	TruStrain?
64	960.000	50.00	17476	11326	0.648	3.3145E+06	1.068	0.15	95.474	TruStrain?
65	975.000	50.00	17636	11490	0.651	3.3499E+06	1.070	0.00	96.42	TruStrain?
66	990.000	50.00	17858	11490	0.643	3.3797E+06	1.073	0.02	97.311	TruStrain?
67	1005.000	50.00	19404	12334	0.636	3.6594E+06	1.073	0.21	105.58	TruStrain?
68	1020.000	50.00	20128	12669	0.629	3.7852E+06	1.075	0.23	109.09	TruStrain?
69	1035.000	50.00	20725	12905	0.623	3.8857E+06	1.077	0.21	111.84	TruStrain?
70	1050.000	50.00	21126	12998	0.615	3.9477E+06	1.080	0.12	113.63	TruStrain?
71	1065.000	50.00	21249	13081	0.616	3.9713E+06	1.082	0.03	114.31	TruStrain?
72	1080.000	50.00	22644	13737	0.607	4.2152E+06	1.083	0.21	121.54	TruStrain?
73	1095.000	50.00	22934	13750	0.6	4.2558E+06	1.086	0.08	122.45	TruStrain?
74	1110.000	50.00	23505	14114	0.6	4.3635E+06	1.088	0.04	125.64	TruStrain?
75	1125.000	50.00	24137	14352	0.595	4.4693E+06	1.089	-0.02	128.74	TruStrain?
76	1140.000	50.00	25020	14601	0.584	4.6105E+06	1.091	0.12	132.87	TruStrain?
77	1155.000	50.00	25283	14703	0.582	4.6549E+06	1.093	0.03	133.99	TruStrain?
78	1170.000	50.00	26573	15246	0.574	4.8759E+06	1.094	0.19	140.59	TruStrain?
79	1185.000	50.00	26950	15325	0.569	4.9343E+06	1.096	0.09	142.05	TruStrain?
80	1200.000	50.00	27504	15582	0.567	5.0311E+06	1.098	0.00	144.91	TruStrain?
81	1215.000	50.00	28540	15976	0.56	5.2055E+06	1.098	0.22	150.17	TruStrain?
82	1230.000	50.00	29096	16121	0.554	5.2941E+06	1.100	0.18	152.5	TruStrain?
83	1245.000	50.00	29854	16420	0.55	5.4227E+06	1.101	0.22	156.25	TruStrain?
84	1260.000	50.00	30514	16656	0.546	5.5329E+06	1.103	0.16	159.41	TruStrain?
85	1275.000	50.00	30928	16743	0.541	5.5974E+06	1.106	0.15	161.21	TruStrain?
86	1290.000	50.00	31438	16902	0.538	5.6809E+06	1.108	0.09	163.65	TruStrain?
87	1305.000	50.00	32118	17143	0.534	5.7943E+06	1.109	0.08	166.96	TruStrain?
88	1320.000	50.00	32591	17283	0.53	5.8712E+06	1.111	0.01	169.04	TruStrain?
89	1335.000	50.00	33441	17556	0.525	6.0112E+06	1.112	0.19	173.32	TruStrain?
90	1350.000	50.00	34133	17792	0.521	6.1262E+06	1.113	0.22	176.54	TruStrain?
91	1365.000	50.00	34673	17929	0.517	6.2125E+06	1.116	0.00	178.82	TruStrain?
92	1380.000	50.00	35073	18051	0.515	6.2781E+06	1.118	0.02	180.86	TruStrain?
93	1395.000	50.00	35976	18350	0.51	6.4276E+06	1.118	0.23	185.44	TruStrain?
94	1410.000	50.00	36575	18542	0.507	6.5264E+06	1.121	0.06	187.9	TruStrain?
95	1425.000	50.00	36948	18558	0.502	6.5805E+06	1.123	0.10	189.53	TruStrain?
96	1440.000	50.00	37578	18797	0.5	6.6872E+06	1.125	0.00	192.6	TruStrain?
97	1455.000	50.00	38448	19033	0.495	6.828E+06	1.125	0.23	196.98	TruStrain?
98	1470.000	50.00	39132	19197	0.491	6.9371E+06	1.127	0.21	199.82	TruStrain?
99	1485.000	50.00	39782	19377	0.487	7.0426E+06	1.128	0.22	202.95	TruStrain?
100	1500.000	50.00	39937	19306	0.483	7.0598E+06	1.132	0.04	203.1	TruStrain?
101	1515.000	50.00	40923	19645	0.48	7.2247E+06	1.133	0.17	208.31	TruStrain?
102	1530.000	50.00	41631	19829	0.476	7.339E+06	1.134	0.18	211.51	TruStrain?
103	1545.000	50.00	41975	19852	0.473	7.3899E+06	1.137	0.01	212.72	TruStrain?
104	1560.000	50.00	42821	20102	0.469	7.5288E+06	1.138	0.13	216.97	TruStrain?
105	1575.000	50.00	43540	20328	0.467	7.6477E+06	1.139	0.02	220.43	TruStrain?
106	1590.000	50.00	44219	20455	0.463	7.7542E+06	1.140	0.18	223.6	TruStrain?
107	1605.000	50.00	44847	20591	0.459	7.854E+06	1.141	0.12	226.26	TruStrain?
108	1620.000	50.00	45441	20742	0.456	7.95E+06	1.143	0.02	229.06	TruStrain?
109	1635.000	50.00	46211	20922	0.453	8.0733E+06	1.143	0.20	232.92	TruStrain?
110	1650.000	50.00	46770	21033	0.45	8.1617E+06	1.145	0.12	235.1	TruStrain?
111	1665.000	50.00	47514	21219	0.447	8.2819E+06	1.147	0.01	238.68	TruStrain?
112	1680.000	50.00	48148	21361	0.444	8.3832E+06	1.147	0.22	241.86	TruStrain?
113	1695.000	50.00	48765	21489	0.441	8.4814E+06	1.148	0.20	244.44	TruStrain?
114	1710.000	50.00	49305	21582	0.438	8.5659E+06	1.151	-0.01	246.5	TruStrain?
115	1725.000	50.00	49967	21733	0.435	8.6722E+06	1.151	0.17	250.2	TruStrain?
116	1740.000	50.00	50506	21842	0.432	8.7578E+06	1.153	0.02	252.28	TruStrain?
117	1755.000	50.00	51265	22012	0.429	8.8794E+06	1.153	0.19	256.18	TruStrain?
118	1770.000	50.00	51794	22097	0.427	8.9622E+06	1.155	0.09	258.2	TruStrain?
119	1785.000	50.00	52481	22246	0.424	9.072E+06	1.155	0.20	261.73	TruStrain?
120	1800.000	50.00	53146	22389	0.421	9.1784E+06	1.158	0.05	264.26	TruStrain?
121	1815.000	50.00	53850	22519	0.418	9.2897E+06	1.158	0.17	268.02	TruStrain?
122	1830.000	50.00	54569	22669	0.415	9.4044E+06	1.159	-0.01	271.09	TruStrain?
123	1845.000	50.00	55166	22778	0.413	9.4989E+06	1.159	0.17	274.06	TruStrain?
124	1860.000	50.00	55802	22917	0.411	9.6009E+06	1.160	0.01	276.67	TruStrain?
125	1875.000	50.00	56374	23001	0.408	9.6902E+06	1.161	0.13	279.42	TruStrain?
126	1890.000	50.00	57049	23132	0.405	9.7976E+06	1.161	0.21	282.68	TruStrain?
127	1905.000	50.00	57619	23231	0.403	9.8877E+06	1.163	0.02	284.85	TruStrain?
128	1920.000	50.00	58235	23331	0.401	9.9846E+06	1.163	0.14	288.07	TruStrain?
129	1935.000	50.00	58829	23457	0.399	1.008E+07	1.163	0.23	290.82	TruStrain?
130	1950.000	50.00	59331	23530	0.397	1.0158E+07	1.165	0.12	292.62	TruStrain?
131	1965.000	50.00	59934	23658	0.395	1.0255E+07	1.165	0.20	295.87	TruStrain?
132	1980.000	50.00	60487	23747	0.393	1.0342E+07	1.168	0.03	297.78	TruStrain?
133	1995.000	50.00	61017	23838	0.391	1.0426E+07	1.168	0.16	300.81	TruStrain?
134	2010.000	50.00	61598	23950	0.389	1.0519E+07	1.168	0.23	303.47	TruStrain?
135	2025.000	50.00	62062	24019	0.387	1.0591E+07	1.169	0.19	305.26	TruStrain?
136	2040.000	50.00	62541	24092	0.385	1.0667E+07	1.170	0.11	307.45	TruStrain?
137	2055.000	50.00	63049	24193	0.384	1.0748E+07	1.170	0.22	310.09	TruStrain?
138	2070.000	50.00	63576	24271	0.382	1.0831E+07	1.173	0.11	311.85	TruStrain?
139	2085.000	50.00	64083	24366	0.38	1.0911E+07	1.173	0.21	314.79	TruStrain?
140	2100.000	50.00	64591	24437	0.378	1.0991E+07	1.174	0.16	316.78	TruStrain?
141	2115.000	50.00	65146	24557	0.377	1.108E+07	1.174	0.22	319.67	TruStrain?
142	2130.000	50.00	65620	24607	0.375	1.1154E+07	1.175	0.17	321.81	TruStrain?
143	2145.000	50.00	66083	24696	0.374	1.1228E+07	1.177	0.04	323.52	TruStrain?
144	2160.000	50.00	66638	24767	0.372	1.1315E+07	1.178	0.12	326.11	TruStrain?
145	2175.000	50.00	67163	24862	0.37	1.1398E+07	1.178	0.20	328.85	TruStrain?
146	2190.000	50.00	67609	24906	0.368	1.1467E+07	1.179	0.04	330.34	TruStrain?
147	2205.000	50.00	68048	24984	0.367	1.1537E+07	1.180	0.16	332.86	TruStrain?
148	2220.000	50.00	68578	25082	0.366	1.1622E+07	1.180	0.23	335.31	TruStrain?
149	2235.000	50.00	69064	25132	0.364	1.1697E+07	1.182	0.04	336.8	TruStrain?
150	2250.000	50.00	69522	25206	0.363	1.177E+07	1.182	0.15	339.56	TruStrain?
151	2265.000	50.00	70063	25302	0.361	1.1856E+07	1.182	0.22	342.06	TruStrain?
152	2280.000	50.00	70582	25366	0.359	1.1937E+07	1.184	0.10	343.88	TruStrain?
153	2295.000	50.00	71078	25454	0.358	1.2016E+07	1.184	0.18	346.66	TruStrain?
154	2310.000	50.00	71633	25542	0.357	1.2104E+07	1.185	-0.01	348.89	TruStrain?
155	2325.000	50.00	72024	25568	0.355	1.2164E+07	1.186	0.09	350.78	TruStrain?
156	2340.000	50.00	72520	25646	0.354	1.2242E+07	1.186	0.16	353.22	TruStrain?
157	2355.000	50.00	72992	25722	0.352	1.2317E+07	1.186	0.22	355.38	TruStrain?
158	2370.000	50.00	73501	25796	0.351	1.2398E+07	1.187	0.17	357.34	TruStrain?
159	2385.000	50.00	73978	25871	0.35	1.2473E+07	1.187	0.23	359.85	TruStrain?
160	2400.000	50.00	74464	25935	0.348	1.255E+07	1.188	0.16	361.72	TruStrain?
161	2415.000	50.00	74928	26010	0.347	1.2623E+07	1.188	0.23	364.19	TruStrain?
162	2430.000	50.00	75377	26065	0.346	1.2694E+07	1.190	0.16	365.86	TruStrain?
163	2445.000	50.00	75800	26123	0.345	1.276E+07	1.190	0.22	368.15	TruStrain?
164	2460.000	50.00	76350	26191	0.343	1.2847E+07	1.192	-0.02	370.05	TruStrain?
165	2475.000	50.00	76799	26221	0.341	1.2916E+07	1.191	0.12	372.63	TruStrain?
166	2490.000	50.00	77294	26317	0.34	1.2995E+07	1.191	0.16	374.97	TruStrain?
167	2505.000	50.00	77837	26392	0.339	1.3081E+07	1.191	0.19	377.43	TruStrain?
168	2520.000	50.00	78376	26463	0.338	1.3166E+07	1.191	0.21	379.85	TruStrain?
169	2535.000	50.00	78826	26532	0.337	1.3237E+07	1.193	0.04	381.46	TruStrain?
170	2550.000	50.00	79226	26586	0.336	1.33E+07	1.193	0.11	383.74	TruStrain?
171	2565.000	50.00	79718	26667	0.335	1.3379E+07	1.193	0.14	386.03	TruStrain?
172	2580.000	50.00	80195	26727	0.333	1.3454E+07	1.193	0.17	388.17	TruStrain?
173	2595.000	50.00	80628	26788	0.332	1.3522E+07	1.193	0.21	390.15	TruStrain?
174	2610.000	50.00	81184	26873	0.331	1.361E+07	1.195	0.01	392.32	TruStrain?
175	2625.000	50.00	81445	26883	0.33	1.365E+07	1.195	0.09	393.64	TruStrain?
176	2640.000	50.00	81817	26944	0.329	1.3709E+07	1.195	0.16	395.56	TruStrain?
177	2655.000	50.00	82206	27004	0.328	1.3771E+07	1.195	0.20	397.34	TruStrain?
178	2670.000	50.00	82654	27067	0.327	1.3842E+07	1.197	0.05	398.93	TruStrain?
179	2685.000	50.00	82984	27103	0.327	1.3894E+07	1.196	0.19	400.85	TruStrain?
180	2700.000	50.00	83431	27162	0.326	1.3965E+07	1.198	-0.02	402.44	TruStrain?
181	2715.000	50.00	83729	27184	0.325	1.4011E+07	1.198	0.09	404.03	TruStrain?
182	2730.000	50.00	84065	27235	0.324	1.4064E+07	1.198	0.16	405.78	TruStrain?
183	2745.000	50.00	84390	27296	0.323	1.4116E+07	1.198	0.22	407.29	TruStrain?
184	2760.000	50.00	84749	27326	0.322	1.4172E+07	1.200	0.13	408.5	TruStrain?
185	2775.000	50.00	85092	27384	0.322	1.4227E+07	1.200	0.19	410.47	TruStrain?
186	2790.000	50.00	85486	27445	0.321	1.4289E+07	1.200	0.23	412.28	TruStrain?
187	2805.000	50.00	85903	27474	0.32	1.4354E+07	1.201	0.11	413.54	TruStrain?
188	2820.000	50.00	86230	27525	0.319	1.4406E+07	1.201	0.18	415.65	TruStrain?
189	2835.000	50.00	86590	27613	0.319	1.4465E+07	1.202	0.09	417.25	TruStrain?
190	2850.000	50.00	86954	27594	0.317	1.4519E+07	1.203	0.04	418.52	TruStrain?
191	2865.000	50.00	87273	27643	0.317	1.457E+07	1.203	0.11	420.39	TruStrain?
192	2880.000	50.00	87609	27683	0.316	1.4623E+07	1.203	0.17	421.91	TruStrain?
193	2895.000	50.00	87971	27736	0.315	1.468E+07	1.203	0.22	423.58	TruStrain?
194	2910.000	50.00	88339	27780	0.314	1.4738E+07	1.205	0.12	424.81	TruStrain?
195	2925.000	50.00	88670	27831	0.314	1.4791E+07	1.205	0.18	426.75	TruStrain?
196	2940.000	50.00	89029	27875	0.313	1.4848E+07	1.205	0.22	428.4	TruStrain?
197	2955.000	50.00	89416	27903	0.312	1.4908E+07	1.206	0.07	429.71	TruStrain?
198	2970.000	50.00	89719	27944	0.311	1.4956E+07	1.206	0.14	431.51	TruStrain?
199	2985.000	50.00	90075	27985	0.311	1.5012E+07	1.206	0.19	433.12	TruStrain?
200	3000.000	50.00	90410	28049	0.31	1.5066E+07	1.206	0.23	434.68	TruStrain?
201	3015.000	50.00	90760	28072	0.309	1.512E+07	1.208	0.10	435.59	TruStrain?
202	3030.000	50.00	91054	28117	0.309	1.5167E+07	1.208	0.17	437.59	TruStrain?
203	3045.000	50.00	91408	28164	0.308	1.5223E+07	1.208	0.21	439.22	TruStrain?
204	3060.000	50.00	91822	28207	0.307	1.5288E+07	1.209	0.00	440.74	TruStrain?
205	3075.000	50.00	92067	28227	0.307	1.5326E+07	1.210	0.08	441.98	TruStrain?
206	3090.000	50.00	92358	28258	0.306	1.5372E+07	1.210	0.15	443.53	TruStrain?
207	3105.000	50.00	92657	28313	0.306	1.542E+07	1.210	0.20	444.91	TruStrain?
208	3120.000	50.00	92952	28360	0.305	1.5467E+07	1.210	0.22	446.26	TruStrain?
209	3135.000	50.00	93488	28415	0.304	1.5551E+07	1.211	-0.01	448.05	TruStrain?
210	3150.000	50.00	93792	28421	0.303	1.5598E+07	1.211	0.08	450.29	TruStrain?
211	3165.000	50.00	94166	28484	0.302	1.5658E+07	1.211	0.10	451.77	TruStrain?
212	3180.000	50.00	94523	28529	0.302	1.5714E+07	1.211	0.12	453.4	TruStrain?
213	3195.000	50.00	94864	28589	0.301	1.5769E+07	1.211	0.14	454.98	TruStrain?
214	3210.000	50.00	95199	28633	0.301	1.5822E+07	1.211	0.17	456.52	TruStrain?
215	3225.000	50.00	95629	28680	0.3	1.589E+07	1.211	0.15	458.42	TruStrain?
216	3240.000	50.00	95955	28720	0.299	1.5941E+07	1.211	0.18	459.92	TruStrain?
217	3255.000	50.00	96224	28741	0.299	1.5983E+07	1.211	0.19	461.12	TruStrain?
218	3270.000	50.00	96525	28793	0.298	1.6031E+07	1.211	0.23	462.54	TruStrain?
219	3285.000	50.00	96950	28820	0.297	1.6097E+07	1.213	0.09	463.8	TruStrain?
220	3300.000	50.00	97146	28873	0.297	1.613E+07	1.213	0.16	465.36	TruStrain?
221	3315.000	50.00	97382	28906	0.297	1.6167E+07	1.213	0.20	466.48	TruStrain?
222	3330.000	50.00	97706	28943	0.296	1.6218E+07	1.213	0.22	467.92	TruStrain?
223	3345.000	50.00	97999	28948	0.295	1.6263E+07	1.214	0.05	468.78	TruStrain?
224	3360.000	50.00	98194	28969	0.295	1.6294E+07	1.214	0.13	470.12	TruStrain?
225	3375.000	50.00	98403	29011	0.295	1.6328E+07	1.214	0.18	471.1	TruStrain?
226	3390.000	50.00	98673	29041	0.294	1.637E+07	1.214	0.21	472.33	TruStrain?
227	3405.000	50.00	99086	29092	0.294	1.6436E+07	1.216	0.01	473.5	TruStrain?
228	3420.000	50.00	99210	29084	0.293	1.6454E+07	1.216	0.12	474.74	TruStrain?
229	3435.000	50.00	99466	29132	0.293	1.6495E+07	1.216	0.17	475.96	TruStrain?
230	3450.000	50.00	99718	29178	0.293	1.6536E+07	1.216	0.22	477.1	TruStrain?
231	3465.000	50.00	99996	29212	0.292	1.658E+07	1.216	0.24	478.36	TruStrain?
232	3480.000	50.00	1.0035E+05	29241	0.291	1.6636E+07	1.217	0.11	479.5	TruStrain?
233	3495.000	50.00	1.0058E+05	29256	0.291	1.6671E+07	1.217	0.16	480.99	TruStrain?
234	3510.000	50.00	1.0078E+05	29290	0.291	1.6703E+07	1.217	0.21	481.93	TruStrain?
235	3525.000	50.00	1.0105E+05	29319	0.29	1.6746E+07	1.218	0.14	482.97	TruStrain?
236	3540.000	50.00	1.0127E+05	29342	0.29	1.6781E+07	1.218	0.19	484.17	TruStrain?
237	3555.000	50.00	1.0152E+05	29381	0.289	1.682E+07	1.218	0.23	485.3	TruStrain?
238	3570.000	50.00	1.0177E+05	29393	0.289	1.6859E+07	1.219	0.09	485.98	TruStrain?
239	3585.000	50.00	1.0202E+05	29425	0.288	1.6899E+07	1.219	0.15	487.58	TruStrain?
240	3600.000	50.00	1.0227E+05	29463	0.288	1.6938E+07	1.219	0.18	488.72	TruStrain?
241	3615.000	50.00	1.0249E+05	29493	0.288	1.6973E+07	1.219	0.22	489.71	TruStrain?
242	3630.000	50.00	1.0278E+05	29519	0.287	1.702E+07	1.219	0.23	491.05	TruStrain?
243	3645.000	50.00	1.0313E+05	29538	0.286	1.7073E+07	1.221	0.06	491.89	TruStrain?
244	3660.000	50.00	1.0328E+05	29560	0.286	1.7097E+07	1.221	0.13	493.32	TruStrain?
245	3675.000	50.00	1.0351E+05	29599	0.286	1.7135E+07	1.221	0.17	494.39	TruStrain?
246	3690.000	50.00	1.0373E+05	29643	0.286	1.717E+07	1.221	0.20	495.4	TruStrain?
247	3705.000	50.00	1.0402E+05	29673	0.285	1.7216E+07	1.221	0.22	496.72	TruStrain?
248	3720.000	50.00	1.0427E+05	29699	0.285	1.7255E+07	1.221	0.23	497.86	TruStrain?
249	3735.000	50.00	1.0456E+05	29725	0.284	1.73E+07	1.221	0.19	498.9	TruStrain?
250	3750.000	50.00	1.0479E+05	29764	0.284	1.7337E+07	1.221	0.22	500.2	TruStrain?
251	3765.000	50.00	1.0509E+05	29770	0.283	1.7384E+07	1.223	0.02	500.96	TruStrain?
252	3780.000	50.00	1.0528E+05	29804	0.283	1.7415E+07	1.223	0.11	502.7	TruStrain?
253	3795.000	50.00	1.0555E+05	29841	0.283	1.7457E+07	1.223	0.13	503.71	TruStrain?
254	3810.000	50.00	1.059E+05	29873	0.282	1.7512E+07	1.223	0.13	505.3	TruStrain?
255	3825.000	50.00	1.0616E+05	29892	0.282	1.7553E+07	1.223	0.13	506.46	TruStrain?
256	3840.000	50.00	1.0646E+05	29936	0.281	1.7601E+07	1.223	0.15	507.85	TruStrain?
257	3855.000	50.00	1.0672E+05	29986	0.281	1.7643E+07	1.223	0.16	509.06	TruStrain?
258	3870.000	50.00	1.0692E+05	30024	0.281	1.7675E+07	1.223	0.17	509.97	TruStrain?
259	3885.000	50.00	1.072E+05	30051	0.28	1.772E+07	1.223	0.18	511.27	TruStrain?
260	3900.000	50.00	1.0741E+05	30075	0.28	1.7752E+07	1.223	0.20	512.18	TruStrain?
261	3915.000	50.00	1.0766E+05	30129	0.28	1.7792E+07	1.223	0.22	513.35	TruStrain?
262	3930.000	50.00	1.0799E+05	30157	0.279	1.7845E+07	1.224	0.09	514.4	TruStrain?
263	3945.000	50.00	1.0813E+05	30167	0.279	1.7866E+07	1.224	0.15	515.49	TruStrain?
264	3960.000	50.00	1.0834E+05	30194	0.279	1.79E+07	1.224	0.18	516.47	TruStrain?
265	3975.000	50.00	1.085E+05	30223	0.279	1.7925E+07	1.224	0.21	517.19	TruStrain?
266	3990.000	50.00	1.0879E+05	30213	0.278	1.797E+07	1.225	-0.01	518.09	TruStrain?
267	4005.000	50.00	1.0883E+05	30222	0.278	1.7976E+07	1.225	0.10	518.65	TruStrain?
268	4020.000	50.00	1.0898E+05	30248	0.278	1.8E+07	1.225	0.15	519.37	TruStrain?
269	4035.000	50.00	1.0915E+05	30277	0.277	1.8028E+07	1.225	0.20	520.14	TruStrain?
270	4050.000	50.00	1.0942E+05	30290	0.277	1.807E+07	1.227	0.01	520.83	TruStrain?
271	4065.000	50.00	1.0951E+05	30294	0.277	1.8084E+07	1.227	0.08	521.78	TruStrain?
272	4080.000	50.00	1.0967E+05	30328	0.277	1.811E+07	1.227	0.14	522.53	TruStrain?
273	4095.000	50.00	1.0984E+05	30367	0.276	1.8138E+07	1.227	0.17	523.32	TruStrain?
274	4110.000	50.00	1.1003E+05	30390	0.276	1.8167E+07	1.227	0.21	524.17	TruStrain?
275	4125.000	50.00	1.1023E+05	30411	0.276	1.82E+07	1.227	0.23	525.11	TruStrain?
276	4140.000	50.00	1.1053E+05	30435	0.275	1.8246E+07	1.228	0.06	525.96	TruStrain?
277	4155.000	50.00	1.1063E+05	30428	0.275	1.826E+07	1.228	0.12	526.87	TruStrain?
278	4170.000	50.00	1.1078E+05	30451	0.275	1.8285E+07	1.228	0.15	527.57	TruStrain?
279	4185.000	50.00	1.1092E+05	30468	0.275	1.8307E+07	1.228	0.19	528.21	TruStrain?
280	4200.000	50.00	1.1109E+05	30487	0.274	1.8335E+07	1.228	0.22	528.99	TruStrain?
281	4215.000	50.00	1.1131E+05	30518	0.274	1.837E+07	1.228	0.23	530.01	TruStrain?
282	4230.000	50.00	1.1161E+05	30539	0.274	1.8416E+07	1.230	0.04	530.6	TruStrain?
283	4245.000	50.00	1.1173E+05	30552	0.273	1.8435E+07	1.230	0.10	531.89	TruStrain?
284	4260.000	50.00	1.1184E+05	30573	0.273	1.8453E+07	1.230	0.15	532.44	TruStrain?
285	4275.000	50.00	1.1206E+05	30609	0.273	1.8488E+07	1.230	0.17	533.45	TruStrain?
286	4290.000	50.00	1.1218E+05	30631	0.273	1.8508E+07	1.230	0.20	534	TruStrain?
287	4305.000	50.00	1.1235E+05	30643	0.273	1.8534E+07	1.230	0.23	534.74	TruStrain?
288	4320.000	50.00	1.1259E+05	30650	0.272	1.8572E+07	1.231	0.08	535.34	TruStrain?
289	4335.000	50.00	1.1275E+05	30675	0.272	1.8597E+07	1.231	0.12	536.58	TruStrain?
290	4350.000	50.00	1.1287E+05	30690	0.272	1.8615E+07	1.231	0.18	537.1	TruStrain?
291	4365.000	50.00	1.1302E+05	30711	0.272	1.864E+07	1.231	0.20	537.82	TruStrain?
292	4380.000	50.00	1.1319E+05	30746	0.272	1.8667E+07	1.231	0.23	538.61	TruStrain?
293	4395.000	50.00	1.1352E+05	30775	0.271	1.872E+07	1.233	0.09	539.58	TruStrain?
294	4410.000	50.00	1.136E+05	30767	0.271	1.8731E+07	1.233	0.13	540.43	TruStrain?
295	4425.000	50.00	1.1383E+05	30810	0.271	1.8768E+07	1.233	0.13	541.51	TruStrain?
296	4440.000	50.00	1.1404E+05	30847	0.27	1.8802E+07	1.233	0.13	542.53	TruStrain?
297	4455.000	50.00	1.1432E+05	30895	0.27	1.8847E+07	1.233	0.13	543.83	TruStrain?
298	4470.000	50.00	1.1455E+05	30911	0.27	1.8883E+07	1.233	0.13	544.81	TruStrain?
299	4485.000	50.00	1.1474E+05	30952	0.27	1.8914E+07	1.233	0.13	545.74	TruStrain?
300	4500.000	50.00	1.1496E+05	30970	0.269	1.8949E+07	1.233	0.15	546.77	TruStrain?
301	4515.000	50.00	1.1512E+05	31015	0.269	1.8976E+07	1.233	0.16	547.56	TruStrain?
302	4530.000	50.00	1.1535E+05	31022	0.269	1.9011E+07	1.233	0.16	548.52	TruStrain?
303	4545.000	50.00	1.1554E+05	31032	0.269	1.904E+07	1.233	0.17	549.36	TruStrain?
304	4560.000	50.00	1.1573E+05	31089	0.269	1.9072E+07	1.233	0.18	550.28	TruStrain?
305	4575.000	50.00	1.1594E+05	31124	0.268	1.9106E+07	1.233	0.19	551.28	TruStrain?
306	4590.000	50.00	1.1616E+05	31163	0.268	1.9141E+07	1.233	0.19	552.25	TruStrain?
307	4605.000	50.00	1.1627E+05	31169	0.268	1.9158E+07	1.233	0.21	552.77	TruStrain?
308	4620.000	50.00	1.1644E+05	31192	0.268	1.9185E+07	1.233	0.23	553.53	TruStrain?
309	4635.000	50.00	1.1666E+05	31173	0.267	1.9218E+07	1.234	0.10	553.97	TruStrain?
310	4650.000	50.00	1.1663E+05	31203	0.268	1.9215E+07	1.234	0.17	554.39	TruStrain?
311	4665.000	50.00	1.1671E+05	31215	0.267	1.9227E+07	1.234	0.23	554.76	TruStrain?
312	4680.000	50.00	1.1694E+05	31202	0.267	1.9263E+07	1.235	0.06	555.25	TruStrain?
313	4695.000	50.00	1.1702E+05	31198	0.267	1.9275E+07	1.235	0.12	556.09	TruStrain?
314	4710.000	50.00	1.1711E+05	31246	0.267	1.9291E+07	1.235	0.15	556.59	TruStrain?
315	4725.000	50.00	1.1724E+05	31264	0.267	1.9312E+07	1.235	0.17	557.17	TruStrain?
316	4740.000	50.00	1.1735E+05	31266	0.266	1.9329E+07	1.235	0.20	557.67	TruStrain?
317	4755.000	50.00	1.1756E+05	31304	0.266	1.9363E+07	1.235	0.21	558.66	TruStrain?
318	4770.000	50.00	1.1766E+05	31333	0.266	1.9379E+07	1.235	0.23	559.15	TruStrain?
319	4785.000	50.00	1.179E+05	31344	0.266	1.9415E+07	1.236	0.09	559.68	TruStrain?
320	4800.000	50.00	1.1801E+05	31349	0.266	1.9433E+07	1.236	0.14	560.68	TruStrain?
321	4815.000	50.00	1.1819E+05	31406	0.266	1.9464E+07	1.236	0.15	561.59	TruStrain?
322	4830.000	50.00	1.1833E+05	31407	0.265	1.9484E+07	1.236	0.17	562.16	TruStrain?
323	4845.000	50.00	1.1841E+05	31414	0.265	1.9497E+07	1.236	0.21	562.53	TruStrain?
324	4860.000	50.00	1.1866E+05	31418	0.265	1.9536E+07	1.238	0.02	563.2	TruStrain?
325	4875.000	50.00	1.1868E+05	31428	0.265	1.954E+07	1.238	0.10	563.8	TruStrain?
326	4890.000	50.00	1.1875E+05	31437	0.265	1.955E+07	1.238	0.15	564.1	TruStrain?
327	4905.000	50.00	1.1884E+05	31465	0.265	1.9566E+07	1.238	0.18	564.56	TruStrain?
328	4920.000	50.00	1.1898E+05	31483	0.265	1.9587E+07	1.238	0.21	565.13	TruStrain?
329	4935.000	50.00	1.1926E+05	31596	0.265	1.9636E+07	1.239	-0.01	566.07	TruStrain?
330	4950.000	50.00	1.1931E+05	31500	0.264	1.964E+07	1.239	0.04	566.7	TruStrain?
331	4965.000	50.00	1.1939E+05	31500	0.264	1.9651E+07	1.239	0.09	567.01	TruStrain?
332	4980.000	50.00	1.1945E+05	31539	0.264	1.9662E+07	1.239	0.14	567.3	TruStrain?
333	4995.000	50.00	1.1958E+05	31542	0.264	1.9682E+07	1.239	0.17	567.9	TruStrain?
334	5010.000	50.00	1.1967E+05	31555	0.264	1.9697E+07	1.239	0.19	568.34	TruStrain?
335	5025.000	50.00	1.1981E+05	31578	0.264	1.972E+07	1.239	0.20	568.97	TruStrain?
336	5040.000	50.00	1.1998E+05	31607	0.263	1.9746E+07	1.239	0.21	569.74	TruStrain?
337	5055.000	50.00	1.2027E+05	31618	0.263	1.9792E+07	1.240	-0.02	570.49	TruStrain?
338	5070.000	50.00	1.2027E+05	31613	0.263	1.9791E+07	1.240	0.09	571.03	TruStrain?
339	5085.000	50.00	1.2039E+05	31647	0.263	1.9812E+07	1.240	0.10	571.67	TruStrain?
340	5100.000	50.00	1.2055E+05	31683	0.263	1.9838E+07	1.240	0.10	572.38	TruStrain?
341	5115.000	50.00	1.2076E+05	31686	0.262	1.987E+07	1.240	0.11	573.34	TruStrain?
342	5130.000	50.00	1.209E+05	31720	0.262	1.9894E+07	1.240	0.11	573.97	TruStrain?
343	5145.000	50.00	1.2111E+05	31750	0.262	1.9927E+07	1.240	0.12	574.97	TruStrain?
344	5160.000	50.00	1.2118E+05	31802	0.262	1.9939E+07	1.240	0.14	575.29	TruStrain?
345	5175.000	50.00	1.2136E+05	31767	0.262	1.9965E+07	1.240	0.16	576.04	TruStrain?
346	5190.000	50.00	1.2142E+05	31836	0.262	1.9978E+07	1.240	0.17	576.45	TruStrain?
347	5205.000	50.00	1.2151E+05	31836	0.262	1.9992E+07	1.240	0.18	576.8	TruStrain?
348	5220.000	50.00	1.217E+05	31860	0.262	2.0022E+07	1.240	0.20	577.69	TruStrain?
349	5235.000	50.00	1.2191E+05	31915	0.262	2.0057E+07	1.240	0.19	578.68	TruStrain?
350	5250.000	50.00	1.2207E+05	31938	0.262	2.0082E+07	1.240	0.20	579.4	TruStrain?
351	5265.000	50.00	1.2219E+05	31952	0.261	2.0102E+07	1.240	0.21	579.97	TruStrain?
352	5280.000	50.00	1.2229E+05	31972	0.261	2.0117E+07	1.240	0.23	580.42	TruStrain?
353	5295.000	50.00	1.2252E+05	31961	0.261	2.0152E+07	1.242	0.02	580.6	TruStrain?
354	5310.000	50.00	1.2254E+05	31966	0.261	2.0156E+07	1.242	0.09	581.56	TruStrain?
355	5325.000	50.00	1.2262E+05	31993	0.261	2.0169E+07	1.242	0.14	581.95	TruStrain?
356	5340.000	50.00	1.2271E+05	32015	0.261	2.0184E+07	1.242	0.16	582.39	TruStrain?
357	5355.000	50.00	1.2277E+05	32004	0.261	2.0192E+07	1.242	0.19	582.57	TruStrain?
358	5370.000	50.00	1.2283E+05	32034	0.261	2.0203E+07	1.242	0.22	582.9	TruStrain?
359	5385.000	50.00	1.2299E+05	32055	0.261	2.0228E+07	1.242	0.23	583.63	TruStrain?
360	5400.000	50.00	1.2317E+05	32041	0.26	2.0255E+07	1.243	0.08	583.87	TruStrain?
361	5415.000	50.00	1.2325E+05	32057	0.26	2.0269E+07	1.243	0.13	584.83	TruStrain?
362	5430.000	50.00	1.2328E+05	32081	0.26	2.0275E+07	1.243	0.16	584.97	TruStrain?
363	5445.000	50.00	1.234E+05	32092	0.26	2.0293E+07	1.243	0.18	585.54	TruStrain?
364	5460.000	50.00	1.2345E+05	32109	0.26	2.0302E+07	1.243	0.20	585.76	TruStrain?
365	5475.000	50.00	1.2355E+05	32134	0.26	2.0318E+07	1.243	0.22	586.21	TruStrain?
366	5490.000	50.00	1.2388E+05	32140	0.259	2.0368E+07	1.244	0.00	587.26	TruStrain?
367	5505.000	50.00	1.2385E+05	32146	0.26	2.0364E+07	1.245	0.10	587.55	TruStrain?
368	5520.000	50.00	1.2393E+05	32169	0.26	2.0378E+07	1.245	0.14	587.96	TruStrain?
369	5535.000	50.00	1.2402E+05	32183	0.259	2.0392E+07	1.245	0.16	588.38	TruStrain?
370	5550.000	50.00	1.2412E+05	32200	0.259	2.0408E+07	1.245	0.17	588.82	TruStrain?
371	5565.000	50.00	1.2421E+05	32217	0.259	2.0423E+07	1.245	0.19	589.25	TruStrain?
372	5580.000	50.00	1.2436E+05	32237	0.259	2.0447E+07	1.245	0.21	589.94	TruStrain?
373	5595.000	50.00	1.2444E+05	32251	0.259	2.046E+07	1.245	0.23	590.32	TruStrain?
374	5610.000	50.00	1.2458E+05	32272	0.259	2.0483E+07	1.246	0.09	590.41	TruStrain?
375	5625.000	50.00	1.2467E+05	32268	0.259	2.0495E+07	1.246	0.13	591.34	TruStrain?
376	5640.000	50.00	1.2472E+05	32269	0.259	2.0504E+07	1.246	0.17	591.62	TruStrain?
377	5655.000	50.00	1.2477E+05	32286	0.259	2.0513E+07	1.246	0.20	591.87	TruStrain?
378	5670.000	50.00	1.2487E+05	32303	0.259	2.0527E+07	1.246	0.22	592.27	TruStrain?
379	5685.000	50.00	1.2507E+05	32298	0.258	2.0559E+07	1.247	0.05	592.89	TruStrain?
380	5700.000	50.00	1.2505E+05	32326	0.258	2.0557E+07	1.246	0.16	593.11	TruStrain?
381	5715.000	50.00	1.2517E+05	32343	0.258	2.0576E+07	1.246	0.18	593.69	TruStrain?
382	5730.000	50.00	1.2531E+05	32414	0.259	2.0601E+07	1.246	0.18	594.33	TruStrain?
383	5745.000	50.00	1.2546E+05	32409	0.258	2.0623E+07	1.246	0.17	595.04	TruStrain?
384	5760.000	50.00	1.2568E+05	32452	0.258	2.0658E+07	1.246	0.16	596.1	TruStrain?
385	5775.000	50.00	1.2582E+05	32476	0.258	2.0681E+07	1.246	0.15	596.72	TruStrain?
386	5790.000	50.00	1.2596E+05	32521	0.258	2.0705E+07	1.246	0.14	597.43	TruStrain?
387	5805.000	50.00	1.2611E+05	32520	0.258	2.0728E+07	1.246	0.15	598.12	TruStrain?
388	5820.000	50.00	1.2619E+05	32542	0.258	2.074E+07	1.246	0.16	598.47	TruStrain?
389	5835.000	50.00	1.2635E+05	32558	0.258	2.0766E+07	1.246	0.16	599.13	TruStrain?
390	5850.000	50.00	1.265E+05	32609	0.258	2.0792E+07	1.246	0.16	599.95	TruStrain?
391	5865.000	50.00	1.2663E+05	32647	0.258	2.0813E+07	1.246	0.17	600.54	TruStrain?
392	5880.000	50.00	1.2669E+05	32660	0.258	2.0822E+07	1.246	0.19	600.74	TruStrain?
393	5895.000	50.00	1.2686E+05	32681	0.258	2.0849E+07	1.246	0.20	601.51	TruStrain?
394	5910.000	50.00	1.2689E+05	32705	0.258	2.0855E+07	1.246	0.21	601.73	TruStrain?
395	5925.000	50.00	1.2699E+05	32732	0.258	2.0872E+07	1.246	0.22	602.22	TruStrain?
396	5940.000	50.00	1.2729E+05	32739	0.257	2.0917E+07	1.248	0.01	602.92	TruStrain?
397	5955.000	50.00	1.2721E+05	32709	0.257	2.0905E+07	1.248	0.07	603.21	TruStrain?
398	5970.000	50.00	1.2719E+05	32737	0.257	2.0902E+07	1.248	0.13	603.14	TruStrain?
399	5985.000	50.00	1.2726E+05	32708	0.257	2.0912E+07	1.248	0.17	603.38	TruStrain?
400	6000.000	50.00	1.2724E+05	32709	0.257	2.091E+07	1.248	0.20	603.28	TruStrain?
401	6015.000	50.00	1.2734E+05	32745	0.257	2.0926E+07	1.248	0.18	603.77	TruStrain?
