# Supplementary material for: Effect of components on the curing of glycidyl azide polymer spherical propellant through rheological method
Source: R Soc Open Sci. 2018 Oct 24;5(10):181282. doi: 10.1098/rsos.181282 (PMC6227934; doi:10.1098/rsos.181282)
Supplement: Raw data in text format [file rsos181282supp1.zip › rawdata/A-55.txt]

No	Time	Temperature	Storage Modulus	Loss Modulus	Loss Factor	Composite Viscosity	Gap	Normal Force	Torque	State
	[s]	[��C]	[Pa]	[Pa]	[1]	[mPa��s]	[mm]	[N]	[��N��m]
1	12.000	24.80	12.91	25.943	2.01	4611.9	0.994	0.03	0.13389	TruStrain?
2	24.000	37.11	23.082	33.148	1.44	6428.7	0.986	0.03	0.18687	TruStrain?
3	36.000	49.34	35.716	44.976	1.26	9140.7	0.978	0.03	0.26562	TruStrain?
4	48.000	54.63	38.017	46.675	1.23	9580.8	0.974	0.03	0.27745	TruStrain?
5	60.000	54.65	57.883	65.887	1.14	13958	0.974	0.03	0.40271	TruStrain?
6	72.000	54.66	91.372	95.066	1.04	20986	0.974	0.03	0.60555	TruStrain?
7	84.000	54.71	141.61	136.26	0.962	31277	0.974	0.03	0.90258	TruStrain?
8	96.000	54.76	201.34	184.37	0.916	43450	0.974	0.03	1.2537	TruStrain?
9	108.000	54.80	271.03	245.55	0.906	58205	0.974	0.03	1.6795	TruStrain?
10	120.000	54.84	358.06	317.52	0.887	76167	0.974	0.03	2.1978	TruStrain?
11	132.000	54.87	466.81	411.12	0.881	99000	0.974	0.03	2.8566	TruStrain?
12	144.000	54.89	609.64	532.21	0.873	1.288E+05	0.974	0.03	3.7171	TruStrain?
13	156.000	54.91	778.47	675.81	0.868	1.6407E+05	0.974	0.03	4.7353	TruStrain?
14	168.000	54.93	981.28	845.53	0.862	2.0616E+05	0.974	0.04	5.9485	TruStrain?
15	180.000	54.94	1218.1	1037.2	0.852	2.5463E+05	0.974	0.04	7.3479	TruStrain?
16	192.000	54.95	1506.8	1270	0.843	3.1363E+05	0.974	0.04	9.0491	TruStrain?
17	204.000	54.96	1799.2	1510.7	0.84	3.739E+05	0.974	0.04	10.789	TruStrain?
18	216.000	54.97	2158	1796.4	0.832	4.4688E+05	0.974	0.04	12.895	TruStrain?
19	228.000	54.97	2572.5	2132.7	0.829	5.3183E+05	0.974	0.05	15.346	TruStrain?
20	240.000	54.98	3020.5	2491.5	0.825	6.2317E+05	0.974	0.05	17.983	TruStrain?
21	252.000	54.98	3524.1	2888.5	0.82	7.2521E+05	0.974	0.06	20.925	TruStrain?
22	264.000	54.98	4075.4	3309.9	0.812	8.3559E+05	0.974	0.06	24.111	TruStrain?
23	276.000	54.99	4691.5	3774.3	0.804	9.583E+05	0.974	0.07	27.651	TruStrain?
24	288.000	54.99	5292.4	4227.7	0.799	1.0781E+06	0.974	0.08	31.105	TruStrain?
25	300.000	55.00	5982.9	4736.1	0.792	1.2144E+06	0.974	0.08	35.042	TruStrain?
26	312.000	54.99	6684.1	5252	0.786	1.3529E+06	0.974	0.09	39.038	TruStrain?
27	324.000	55.00	7450.5	5795.7	0.778	1.5023E+06	0.974	0.10	43.347	TruStrain?
28	336.000	54.99	8285.7	6373.9	0.769	1.6638E+06	0.974	0.12	48.005	TruStrain?
29	348.000	55.00	9172.3	6981.1	0.761	1.8345E+06	0.974	0.13	52.932	TruStrain?
30	360.000	55.00	10100	7597	0.752	2.0114E+06	0.974	0.15	58.035	TruStrain?
31	372.000	55.00	11047	8230.1	0.745	2.1925E+06	0.974	0.17	63.256	TruStrain?
32	384.000	55.00	12035	8870.9	0.737	2.3796E+06	0.974	0.19	68.653	TruStrain?
33	396.000	55.00	13072	9535.5	0.729	2.5752E+06	0.974	0.22	74.299	TruStrain?
34	408.000	55.00	12371	8965.7	0.725	2.4316E+06	0.979	0.13	69.887	TruStrain?
35	420.000	55.00	13233	9635.4	0.728	2.6052E+06	0.983	0.02	74.881	TruStrain?
36	432.000	55.00	14047	10093	0.718	2.7529E+06	0.986	0.00	79.159	TruStrain?
37	444.000	55.00	14812	10546	0.712	2.8939E+06	0.990	0.22	83.207	TruStrain?
38	456.000	55.00	15256	10719	0.703	2.9674E+06	0.995	0.19	85.237	TruStrain?
39	468.000	55.00	15449	10835	0.701	3.0032E+06	1.001	0.03	86.182	TruStrain?
40	480.000	55.00	16367	11201	0.684	3.1565E+06	1.005	0.01	90.843	TruStrain?
41	492.000	55.00	17134	11597	0.677	3.2929E+06	1.008	0.01	94.658	TruStrain?
42	504.000	55.00	18383	12381	0.673	3.5275E+06	1.012	-0.01	101.38	TruStrain?
43	516.000	55.00	19387	13092	0.675	3.7232E+06	1.016	0.04	107.08	TruStrain?
44	528.000	55.00	20121	13168	0.654	3.8272E+06	1.021	0.07	110.06	TruStrain?
45	540.000	55.00	20761	13447	0.648	3.9367E+06	1.025	0.02	113.1	TruStrain?
46	552.000	55.00	21850	13981	0.64	4.1285E+06	1.029	-0.01	118.74	TruStrain?
47	564.000	55.00	23036	14456	0.628	4.3284E+06	1.033	0.00	124.44	TruStrain?
48	576.000	55.00	24026	14948	0.622	4.5035E+06	1.037	0.00	129.38	TruStrain?
49	588.000	55.00	25144	15458	0.615	4.6976E+06	1.041	-0.03	135.04	TruStrain?
50	600.000	55.00	26141	15697	0.6	4.8529E+06	1.046	0.04	139.49	TruStrain?
51	612.000	55.00	27072	16033	0.592	5.0075E+06	1.050	0.01	143.97	TruStrain?
52	624.000	55.00	28167	16534	0.587	5.1982E+06	1.053	0.02	149.38	TruStrain?
53	636.000	55.00	29314	16991	0.58	5.3925E+06	1.057	-0.01	155.05	TruStrain?
54	648.000	55.00	30545	17453	0.571	5.599E+06	1.061	0.22	161.08	TruStrain?
55	660.000	55.00	31627	17833	0.564	5.7786E+06	1.065	0.22	166.15	TruStrain?
56	672.000	55.00	32525	18034	0.554	5.919E+06	1.070	-0.02	170.1	TruStrain?
57	684.000	55.00	33706	18448	0.547	6.1155E+06	1.073	0.15	176.09	TruStrain?
58	696.000	55.00	34752	18828	0.542	6.2905E+06	1.077	0.01	180.69	TruStrain?
59	708.000	55.00	35885	19133	0.533	6.4724E+06	1.081	-0.01	186.19	TruStrain?
60	720.000	55.00	36801	19345	0.526	6.617E+06	1.086	-0.01	190.22	TruStrain?
61	732.000	55.00	37854	19657	0.519	6.7885E+06	1.089	0.00	195.29	TruStrain?
62	744.000	55.00	38995	19990	0.513	6.9742E+06	1.093	0.00	200.63	TruStrain?
63	756.000	55.00	40011	20269	0.507	7.1385E+06	1.095	0.22	205.64	TruStrain?
64	768.000	55.00	41091	20551	0.5	7.3122E+06	1.098	0.23	210.41	TruStrain?
65	780.000	55.00	42145	20831	0.494	7.4822E+06	1.102	0.14	215.22	TruStrain?
66	792.000	55.00	43081	21010	0.488	7.6286E+06	1.106	0.09	219.43	TruStrain?
67	804.000	55.00	44152	21310	0.483	7.8027E+06	1.109	0.11	224.55	TruStrain?
68	816.000	55.00	45032	21455	0.476	7.939E+06	1.114	0.01	228.19	TruStrain?
69	828.000	55.00	46005	21674	0.471	8.0938E+06	1.116	0.19	233.28	TruStrain?
70	840.000	55.00	46968	21845	0.465	8.2442E+06	1.120	0.12	237.09	TruStrain?
71	852.000	55.00	47885	22045	0.46	8.39E+06	1.123	0.17	241.58	TruStrain?
72	864.000	55.00	48827	22234	0.455	8.5388E+06	1.126	0.13	245.59	TruStrain?
73	876.000	55.00	49825	22479	0.451	8.6995E+06	1.129	0.08	250.37	TruStrain?
74	888.000	55.00	50699	22655	0.447	8.8379E+06	1.132	0.08	254.49	TruStrain?
75	900.000	55.00	51584	22771	0.441	8.9742E+06	1.134	0.22	258.53	TruStrain?
76	912.000	55.00	52436	22913	0.437	9.1074E+06	1.138	0.19	261.94	TruStrain?
77	924.000	55.00	53316	23063	0.433	9.2454E+06	1.141	0.12	266.06	TruStrain?
78	936.000	55.00	54213	23217	0.428	9.3861E+06	1.144	0.09	270.1	TruStrain?
79	948.000	55.00	55172	23383	0.424	9.537E+06	1.147	0.02	274.45	TruStrain?
80	960.000	55.00	55955	23500	0.42	9.6591E+06	1.148	0.22	278.72	TruStrain?
81	972.000	55.00	56912	23655	0.416	9.8091E+06	1.151	0.22	282.41	TruStrain?
82	984.000	55.00	57880	23785	0.411	9.9593E+06	1.155	-0.02	286.41	TruStrain?
83	996.000	54.99	58658	23919	0.408	1.0082E+07	1.155	0.21	290.94	TruStrain?
84	1008.000	55.00	59501	24049	0.404	1.0214E+07	1.157	0.19	294.24	TruStrain?
85	1020.000	55.00	60325	24173	0.401	1.0343E+07	1.159	0.18	297.81	TruStrain?
86	1032.000	55.00	61048	24273	0.398	1.0456E+07	1.161	0.20	301.23	TruStrain?
87	1044.000	55.00	61844	24388	0.394	1.058E+07	1.164	0.12	304.48	TruStrain?
88	1056.000	55.00	62644	24516	0.391	1.0706E+07	1.166	0.17	308.63	TruStrain?
89	1068.000	55.00	63342	24596	0.388	1.0815E+07	1.168	0.14	311.58	TruStrain?
90	1080.000	55.00	64112	24717	0.386	1.0936E+07	1.170	0.10	314.88	TruStrain?
91	1092.000	55.00	64888	24831	0.383	1.1058E+07	1.171	0.15	318.7	TruStrain?
92	1104.000	55.00	65611	24924	0.38	1.117E+07	1.174	0.05	321.49	TruStrain?
93	1116.000	55.00	66238	25053	0.378	1.1271E+07	1.176	0.00	324.88	TruStrain?
94	1128.000	55.00	66750	25034	0.375	1.1346E+07	1.177	0.18	327.22	TruStrain?
95	1140.000	55.00	67461	25127	0.372	1.1457E+07	1.179	0.15	329.88	TruStrain?
96	1152.000	55.00	68162	25217	0.37	1.1567E+07	1.182	0.04	333.09	TruStrain?
97	1164.000	55.00	68708	25295	0.368	1.1653E+07	1.183	0.15	336.06	TruStrain?
98	1176.000	55.00	69256	25346	0.366	1.1737E+07	1.184	0.21	338.32	TruStrain?
99	1188.000	55.00	69921	25469	0.364	1.1844E+07	1.186	0.10	341.19	TruStrain?
100	1200.000	55.00	70514	25498	0.362	1.1934E+07	1.188	0.21	343.98	TruStrain?
101	1212.000	55.00	71121	25563	0.359	1.2028E+07	1.190	0.15	346.51	TruStrain?
102	1224.000	55.00	71766	25636	0.357	1.2129E+07	1.192	0.08	349.48	TruStrain?
103	1236.000	55.00	72428	25709	0.355	1.2232E+07	1.194	0.00	352.17	TruStrain?
104	1248.000	55.00	72794	25740	0.354	1.2289E+07	1.195	0.18	354.4	TruStrain?
105	1260.000	55.00	73338	25780	0.352	1.2372E+07	1.196	0.18	356.61	TruStrain?
106	1272.000	55.00	74085	25888	0.349	1.249E+07	1.200	-0.04	359.32	TruStrain?
107	1284.000	55.00	74444	25923	0.348	1.2546E+07	1.200	0.17	362.03	TruStrain?
108	1296.000	55.00	75074	25996	0.346	1.2644E+07	1.201	0.14	364.47	TruStrain?
109	1308.000	55.00	75757	26110	0.345	1.2753E+07	1.203	0.03	367.39	TruStrain?
110	1320.000	55.00	76165	26114	0.343	1.2815E+07	1.203	0.22	369.73	TruStrain?
111	1332.000	55.00	76762	26173	0.341	1.2908E+07	1.205	0.17	372.05	TruStrain?
112	1344.000	55.00	77367	26247	0.339	1.3003E+07	1.206	0.14	374.81	TruStrain?
113	1356.000	55.00	78008	26315	0.337	1.3103E+07	1.208	0.00	377.37	TruStrain?
114	1368.000	55.00	78384	26343	0.336	1.3161E+07	1.209	0.13	379.57	TruStrain?
115	1380.000	55.00	78832	26402	0.335	1.3231E+07	1.210	0.24	381.76	TruStrain?
116	1392.000	55.00	79404	26454	0.333	1.332E+07	1.211	0.16	383.74	TruStrain?
117	1404.000	55.00	80014	26513	0.331	1.3416E+07	1.213	0.09	386.75	TruStrain?
118	1416.000	55.00	80419	26571	0.33	1.348E+07	1.213	0.15	388.75	TruStrain?
119	1428.000	55.00	80876	26593	0.329	1.355E+07	1.215	0.13	390.58	TruStrain?
120	1440.000	55.00	81317	26713	0.329	1.3622E+07	1.216	0.07	392.85	TruStrain?
121	1452.000	55.00	81791	26691	0.326	1.3693E+07	1.216	0.21	395.09	TruStrain?
122	1464.000	55.00	82317	26753	0.325	1.3776E+07	1.218	0.17	396.86	TruStrain?
123	1476.000	55.00	82909	26834	0.324	1.3869E+07	1.220	0.02	399.66	TruStrain?
124	1488.000	55.00	83221	26828	0.322	1.3916E+07	1.220	0.17	401.55	TruStrain?
125	1500.000	55.00	83663	26882	0.321	1.3986E+07	1.221	0.01	403.15	TruStrain?
126	1512.000	55.00	84114	26918	0.32	1.4056E+07	1.221	0.20	405.58	TruStrain?
127	1524.000	55.00	84661	26984	0.319	1.4142E+07	1.223	0.14	407.43	TruStrain?
128	1536.000	55.00	84986	27020	0.318	1.4193E+07	1.223	0.24	409.53	TruStrain?
129	1548.000	55.00	85467	27040	0.316	1.4267E+07	1.225	0.14	411.27	TruStrain?
130	1560.000	55.00	85808	27086	0.316	1.4321E+07	1.225	0.23	413.22	TruStrain?
131	1572.000	55.00	86249	27110	0.314	1.4389E+07	1.226	0.16	414.76	TruStrain?
132	1584.000	55.00	86840	27166	0.313	1.4481E+07	1.228	0.01	417.22	TruStrain?
133	1596.000	55.00	87072	27197	0.312	1.4518E+07	1.228	0.18	418.91	TruStrain?
134	1608.000	55.00	87604	27273	0.311	1.4603E+07	1.230	0.01	420.76	TruStrain?
135	1620.000	55.00	87927	27242	0.31	1.465E+07	1.230	0.15	422.73	TruStrain?
136	1632.000	55.00	88360	27302	0.309	1.4719E+07	1.230	0.19	424.69	TruStrain?
137	1644.000	55.00	88807	27390	0.308	1.4791E+07	1.230	0.23	426.74	TruStrain?
138	1656.000	55.00	89500	27423	0.306	1.4898E+07	1.232	0.02	429	TruStrain?
139	1668.000	55.00	89723	27430	0.306	1.4932E+07	1.233	0.09	430.88	TruStrain?
140	1680.000	55.00	90123	27480	0.305	1.4996E+07	1.233	0.14	432.65	TruStrain?
141	1692.000	55.00	90490	27513	0.304	1.5053E+07	1.233	0.18	434.32	TruStrain?
142	1704.000	55.00	90866	27571	0.303	1.5113E+07	1.233	0.22	436.09	TruStrain?
143	1716.000	55.00	91386	27642	0.302	1.5195E+07	1.234	0.01	437.92	TruStrain?
144	1728.000	55.00	91800	27684	0.302	1.526E+07	1.234	0.14	440.34	TruStrain?
145	1740.000	55.00	92173	27683	0.3	1.5317E+07	1.234	0.18	441.98	TruStrain?
146	1752.000	55.00	92494	27752	0.3	1.5369E+07	1.234	0.23	443.43	TruStrain?
147	1764.000	55.00	92903	27779	0.299	1.5433E+07	1.236	0.12	444.83	TruStrain?
148	1776.000	55.00	93156	27791	0.298	1.5472E+07	1.236	0.21	446.41	TruStrain?
149	1788.000	55.00	93663	27851	0.297	1.5552E+07	1.238	0.00	447.88	TruStrain?
150	1800.000	55.00	93914	27849	0.297	1.559E+07	1.239	0.02	449.67	TruStrain?
151	1812.000	55.00	94120	27881	0.296	1.5623E+07	1.239	0.10	450.79	TruStrain?
152	1824.000	55.00	94346	27892	0.296	1.5658E+07	1.239	0.17	451.76	TruStrain?
153	1836.000	55.00	94586	27908	0.295	1.5695E+07	1.239	0.22	452.83	TruStrain?
154	1848.000	55.00	94902	27950	0.295	1.5746E+07	1.240	0.16	453.81	TruStrain?
155	1860.000	55.00	95136	27976	0.294	1.5782E+07	1.240	0.20	455.35	TruStrain?
156	1872.000	55.00	95471	27972	0.293	1.5833E+07	1.242	0.11	456.67	TruStrain?
157	1884.000	55.00	95638	27984	0.293	1.586E+07	1.242	0.19	457.59	TruStrain?
158	1896.000	55.00	96059	28060	0.292	1.5927E+07	1.243	0.02	458.99	TruStrain?
159	1908.000	55.00	96279	28035	0.291	1.596E+07	1.244	0.10	460.29	TruStrain?
160	1920.000	55.00	96457	28070	0.291	1.5988E+07	1.244	0.17	461.34	TruStrain?
161	1932.000	55.00	96680	28092	0.291	1.6024E+07	1.244	0.23	462.33	TruStrain?
162	1944.000	55.00	97013	28114	0.29	1.6075E+07	1.246	0.16	463.33	TruStrain?
163	1956.000	55.00	97210	28134	0.289	1.6106E+07	1.246	0.23	464.74	TruStrain?
164	1968.000	55.00	97614	28153	0.288	1.6169E+07	1.248	0.05	465.83	TruStrain?
165	1980.000	55.00	97789	28172	0.288	1.6197E+07	1.248	0.13	467.37	TruStrain?
166	1992.000	55.00	97964	28189	0.288	1.6224E+07	1.248	0.19	468.11	TruStrain?
167	2004.000	55.00	98348	28201	0.287	1.6283E+07	1.249	-0.02	469.16	TruStrain?
168	2016.000	55.00	98644	28242	0.286	1.633E+07	1.250	0.07	471	TruStrain?
169	2028.000	55.00	98843	28261	0.286	1.6362E+07	1.250	0.14	472.11	TruStrain?
170	2040.000	55.00	99027	28278	0.286	1.6391E+07	1.250	0.19	472.93	TruStrain?
171	2052.000	55.00	99285	28316	0.285	1.6432E+07	1.250	0.23	474.12	TruStrain?
172	2064.000	55.00	99610	28336	0.284	1.6482E+07	1.251	0.15	475.09	TruStrain?
173	2076.000	55.00	99787	28362	0.284	1.6511E+07	1.251	0.22	476.38	TruStrain?
174	2088.000	55.00	1.0023E+05	28380	0.283	1.6579E+07	1.253	0.00	477.54	TruStrain?
175	2100.000	55.00	1.0043E+05	28396	0.283	1.6611E+07	1.254	0.01	479.14	TruStrain?
176	2112.000	55.00	1.0056E+05	28413	0.283	1.6632E+07	1.254	0.09	479.92	TruStrain?
177	2124.000	55.00	1.0076E+05	28434	0.282	1.6663E+07	1.254	0.14	480.8	TruStrain?
178	2136.000	55.00	1.0093E+05	28441	0.282	1.6688E+07	1.254	0.19	481.51	TruStrain?
179	2148.000	55.00	1.0113E+05	28472	0.282	1.6722E+07	1.254	0.22	482.48	TruStrain?
180	2160.000	55.00	1.0158E+05	28497	0.281	1.679E+07	1.256	-0.01	483.85	TruStrain?
181	2172.000	55.00	1.016E+05	28483	0.28	1.6794E+07	1.256	0.11	484.6	TruStrain?
182	2184.000	55.00	1.0176E+05	28508	0.28	1.6819E+07	1.256	0.17	485.28	TruStrain?
183	2196.000	55.00	1.0193E+05	28516	0.28	1.6846E+07	1.256	0.22	486.04	TruStrain?
184	2208.000	55.00	1.0232E+05	28549	0.279	1.6907E+07	1.258	0.00	487.01	TruStrain?
185	2220.000	55.00	1.0248E+05	28565	0.279	1.6932E+07	1.259	0.04	488.16	TruStrain?
186	2232.000	55.00	1.0256E+05	28574	0.279	1.6944E+07	1.259	0.12	488.94	TruStrain?
187	2244.000	55.00	1.0276E+05	28588	0.278	1.6976E+07	1.259	0.17	489.82	TruStrain?
188	2256.000	55.00	1.0291E+05	28606	0.278	1.7E+07	1.259	0.21	490.5	TruStrain?
189	2268.000	55.00	1.0328E+05	28624	0.277	1.7058E+07	1.261	0.08	491.8	TruStrain?
190	2280.000	55.00	1.0333E+05	28632	0.277	1.7065E+07	1.261	0.16	492.39	TruStrain?
191	2292.000	55.00	1.0359E+05	28666	0.277	1.7106E+07	1.261	0.18	493.59	TruStrain?
192	2304.000	55.00	1.0383E+05	28744	0.277	1.7146E+07	1.261	0.19	494.74	TruStrain?
193	2316.000	55.00	1.0413E+05	28734	0.276	1.7192E+07	1.261	0.19	496.04	TruStrain?
194	2328.000	55.00	1.044E+05	28773	0.276	1.7236E+07	1.261	0.20	497.29	TruStrain?
195	2340.000	55.00	1.0462E+05	28779	0.275	1.7269E+07	1.261	0.20	498.28	TruStrain?
196	2352.000	55.00	1.0483E+05	28815	0.275	1.7303E+07	1.261	0.22	499.25	TruStrain?
197	2364.000	55.00	1.0503E+05	28858	0.275	1.7336E+07	1.261	0.24	500.16	TruStrain?
198	2376.000	55.00	1.053E+05	28843	0.274	1.7376E+07	1.262	0.10	500.89	TruStrain?
199	2388.000	55.00	1.0547E+05	28867	0.274	1.7404E+07	1.262	0.14	502.19	TruStrain?
200	2400.000	55.00	1.0566E+05	28890	0.273	1.7433E+07	1.262	0.16	503.02	TruStrain?
201	2412.000	55.00	1.058E+05	28908	0.273	1.7456E+07	1.262	0.18	503.71	TruStrain?
202	2424.000	55.00	1.0597E+05	28935	0.273	1.7484E+07	1.262	0.21	504.45	TruStrain?
203	2436.000	55.00	1.0618E+05	28984	0.273	1.7518E+07	1.262	0.23	505.43	TruStrain?
204	2448.000	55.00	1.0665E+05	29041	0.272	1.7591E+07	1.264	-0.01	506.68	TruStrain?
205	2460.000	55.00	1.0669E+05	29005	0.272	1.7597E+07	1.264	0.08	507.83	TruStrain?
206	2472.000	55.00	1.0679E+05	29019	0.272	1.7612E+07	1.264	0.11	508.18	TruStrain?
207	2484.000	55.00	1.069E+05	29025	0.272	1.7629E+07	1.264	0.15	508.65	TruStrain?
208	2496.000	55.00	1.0704E+05	29053	0.271	1.7652E+07	1.264	0.19	509.31	TruStrain?
209	2508.000	55.00	1.0713E+05	29062	0.271	1.7666E+07	1.264	0.23	509.73	TruStrain?
210	2520.000	55.00	1.0734E+05	29058	0.271	1.7699E+07	1.266	0.10	510.09	TruStrain?
211	2532.000	55.00	1.074E+05	29061	0.271	1.7707E+07	1.266	0.16	510.95	TruStrain?
212	2544.000	55.00	1.0753E+05	29070	0.27	1.7728E+07	1.266	0.20	511.51	TruStrain?
213	2556.000	55.00	1.0764E+05	29084	0.27	1.7746E+07	1.266	0.23	512.01	TruStrain?
214	2568.000	55.00	1.0789E+05	29068	0.269	1.7783E+07	1.268	0.05	512.36	TruStrain?
215	2580.000	55.00	1.0789E+05	29074	0.269	1.7784E+07	1.268	0.13	513.15	TruStrain?
216	2592.000	55.00	1.0798E+05	29093	0.269	1.7799E+07	1.268	0.18	513.53	TruStrain?
217	2604.000	55.00	1.0808E+05	29106	0.269	1.7814E+07	1.268	0.22	513.99	TruStrain?
218	2616.000	55.00	1.0846E+05	29136	0.269	1.7873E+07	1.270	0.03	514.84	TruStrain?
219	2628.000	55.00	1.0845E+05	29136	0.269	1.7872E+07	1.270	0.11	515.74	TruStrain?
220	2640.000	55.00	1.0849E+05	29126	0.268	1.7879E+07	1.270	0.16	515.86	TruStrain?
221	2652.000	55.00	1.0862E+05	29157	0.268	1.7899E+07	1.270	0.20	516.43	TruStrain?
222	2664.000	55.00	1.0874E+05	29091	0.268	1.7915E+07	1.271	0.02	516.33	TruStrain?
223	2676.000	55.00	1.0892E+05	29170	0.268	1.7947E+07	1.271	0.15	517.85	TruStrain?
224	2688.000	55.00	1.0899E+05	29185	0.268	1.7958E+07	1.271	0.19	518.14	TruStrain?
225	2700.000	55.00	1.0914E+05	29202	0.268	1.7981E+07	1.271	0.22	518.78	TruStrain?
226	2712.000	55.00	1.0951E+05	29199	0.267	1.8038E+07	1.273	-0.02	519.63	TruStrain?
227	2724.000	55.00	1.094E+05	29220	0.267	1.8021E+07	1.273	0.13	520	TruStrain?
228	2736.000	55.00	1.0947E+05	29228	0.267	1.8033E+07	1.273	0.17	520.31	TruStrain?
229	2748.000	55.00	1.0956E+05	29231	0.267	1.8047E+07	1.273	0.21	520.71	TruStrain?
230	2760.000	55.00	1.0985E+05	29151	0.265	1.8088E+07	1.274	-0.01	521.26	TruStrain?
231	2772.000	54.99	1.0999E+05	29234	0.266	1.8113E+07	1.275	0.04	522.7	TruStrain?
232	2784.000	55.00	1.1009E+05	29273	0.266	1.813E+07	1.275	0.07	523.15	TruStrain?
233	2796.000	55.00	1.1029E+05	29305	0.266	1.8162E+07	1.275	0.09	524.05	TruStrain?
234	2808.000	55.00	1.104E+05	29333	0.266	1.818E+07	1.275	0.11	524.59	TruStrain?
235	2820.000	55.00	1.1049E+05	29322	0.265	1.8193E+07	1.275	0.14	524.94	TruStrain?
236	2832.000	55.00	1.1049E+05	29337	0.266	1.8195E+07	1.275	0.18	524.98	TruStrain?
237	2844.000	55.00	1.1058E+05	29351	0.265	1.8209E+07	1.275	0.21	525.38	TruStrain?
238	2856.000	55.00	1.1072E+05	29369	0.265	1.8231E+07	1.275	0.23	526.01	TruStrain?
239	2868.000	55.00	1.1096E+05	29384	0.265	1.8269E+07	1.276	0.10	526.59	TruStrain?
240	2880.000	55.00	1.1107E+05	29412	0.265	1.8286E+07	1.276	0.14	527.63	TruStrain?
241	2892.000	55.00	1.1107E+05	29401	0.265	1.8287E+07	1.276	0.17	527.63	TruStrain?
242	2904.000	55.00	1.1118E+05	29416	0.265	1.8304E+07	1.276	0.21	528.14	TruStrain?
243	2916.000	55.00	1.1128E+05	29489	0.265	1.8322E+07	1.277	0.02	528.18	TruStrain?
244	2928.000	55.00	1.1163E+05	29452	0.264	1.8375E+07	1.279	-0.01	529.77	TruStrain?
245	2940.000	55.00	1.117E+05	29460	0.264	1.8386E+07	1.279	0.04	530.58	TruStrain?
246	2952.000	55.00	1.1178E+05	29458	0.264	1.8398E+07	1.279	0.05	530.89	TruStrain?
247	2964.000	55.00	1.1194E+05	29460	0.263	1.8422E+07	1.279	0.06	531.54	TruStrain?
248	2976.000	55.00	1.1212E+05	29541	0.263	1.8454E+07	1.279	0.05	532.47	TruStrain?
249	2988.000	55.00	1.1227E+05	29542	0.263	1.8477E+07	1.279	0.05	533.17	TruStrain?
250	3000.000	55.00	1.124E+05	29581	0.263	1.8498E+07	1.279	0.05	533.8	TruStrain?
251	3012.000	55.00	1.1254E+05	29587	0.263	1.852E+07	1.279	0.06	534.39	TruStrain?
252	3024.000	55.00	1.1267E+05	29605	0.263	1.8541E+07	1.279	0.07	534.98	TruStrain?
253	3036.000	55.00	1.128E+05	29629	0.263	1.8561E+07	1.279	0.08	535.59	TruStrain?
254	3048.000	55.00	1.1296E+05	29631	0.262	1.8587E+07	1.279	0.09	536.29	TruStrain?
255	3060.000	55.00	1.1298E+05	29660	0.263	1.8591E+07	1.279	0.09	536.41	TruStrain?
256	3072.000	55.00	1.1314E+05	29717	0.263	1.8617E+07	1.279	0.10	537.17	TruStrain?
257	3084.000	55.00	1.1322E+05	29693	0.262	1.8629E+07	1.279	0.12	537.49	TruStrain?
258	3096.000	55.00	1.1333E+05	29747	0.262	1.8648E+07	1.279	0.14	538.09	TruStrain?
259	3108.000	55.00	1.1341E+05	29739	0.262	1.866E+07	1.279	0.17	538.41	TruStrain?
260	3120.000	55.00	1.1347E+05	29737	0.262	1.8669E+07	1.279	0.19	538.67	TruStrain?
261	3132.000	55.00	1.1355E+05	29752	0.262	1.8683E+07	1.279	0.20	539.02	TruStrain?
262	3144.000	55.00	1.1363E+05	29778	0.262	1.8696E+07	1.279	0.21	539.43	TruStrain?
263	3156.000	55.00	1.137E+05	29777	0.262	1.8706E+07	1.279	0.23	539.72	TruStrain?
264	3168.000	55.00	1.1402E+05	29810	0.261	1.8757E+07	1.280	0.07	540.65	TruStrain?
265	3180.000	55.00	1.1391E+05	29790	0.262	1.874E+07	1.280	0.15	540.74	TruStrain?
266	3192.000	55.00	1.139E+05	29776	0.261	1.8737E+07	1.280	0.20	540.62	TruStrain?
