# Supplementary material for: Effect of components on the curing of glycidyl azide polymer spherical propellant through rheological method
Source: R Soc Open Sci. 2018 Oct 24;5(10):181282. doi: 10.1098/rsos.181282 (PMC6227934; doi:10.1098/rsos.181282)
Supplement: Raw data in text format [file rsos181282supp1.zip › rawdata/A-60.txt]

No	Time	Temperature	Storage Modulus	Loss Modulus	Loss Factor	Composite Viscosity	Gap	Normal Force	Torque	State
	[s]	[��C]	[Pa]	[Pa]	[1]	[mPa��s]	[mm]	[N]	[��N��m]
1	12.000	24.69	17.511	26.465	1.51	5050.6	0.994	0.03	0.1466	TruStrain?
2	24.000	36.99	48.797	42.952	0.88	10346	0.986	0.03	0.30071	TruStrain?
3	36.000	49.21	79.293	71.002	0.895	16940	0.978	0.03	0.49259	TruStrain?
4	48.000	59.84	123.77	108.47	0.876	26193	0.971	0.03	0.76098	TruStrain?
5	60.000	59.59	132.79	122.43	0.922	28746	0.971	0.03	0.82913	TruStrain?
6	72.000	59.59	197.35	185.63	0.941	43121	0.971	0.03	1.2444	TruStrain?
7	84.000	59.64	318.62	305.72	0.96	70279	0.971	0.03	2.028	TruStrain?
8	96.000	59.70	548.94	519.23	0.946	1.2026E+05	0.971	0.04	3.4702	TruStrain?
9	108.000	59.75	940.12	861.5	0.916	2.0295E+05	0.971	0.04	5.8568	TruStrain?
10	120.000	59.79	1491.3	1330.1	0.892	3.1803E+05	0.971	0.04	9.1766	TruStrain?
11	132.000	59.83	2172.8	1897.6	0.873	4.5912E+05	0.971	0.05	13.25	TruStrain?
12	144.000	59.86	2974.8	2538	0.853	6.2235E+05	0.971	0.06	17.956	TruStrain?
13	156.000	59.88	3839.4	3230.5	0.841	7.9859E+05	0.971	0.07	23.044	TruStrain?
14	168.000	59.91	4736.3	3925	0.829	9.7901E+05	0.971	0.07	28.25	TruStrain?
15	180.000	59.93	5707.8	4680.2	0.82	1.1748E+06	0.971	0.09	33.896	TruStrain?
16	192.000	59.94	6721.2	5436	0.809	1.3758E+06	0.971	0.10	39.698	TruStrain?
17	204.000	59.95	7891.9	6299	0.798	1.6071E+06	0.971	0.12	46.369	TruStrain?
18	216.000	59.96	9166.7	7204.5	0.786	1.8556E+06	0.971	0.13	53.539	TruStrain?
19	228.000	59.97	10501	8117.8	0.773	2.1124E+06	0.971	0.16	60.949	TruStrain?
20	240.000	59.98	12060	9131.2	0.757	2.4075E+06	0.971	0.18	69.458	TruStrain?
21	252.000	59.98	13742	10208	0.743	2.7245E+06	0.971	0.22	78.601	TruStrain?
22	264.000	59.98	14606	10707	0.733	2.8822E+06	0.975	0.18	82.727	TruStrain?
23	276.000	59.98	11496	8799.6	0.765	2.3041E+06	0.987	0.02	65.721	TruStrain?
24	288.000	59.99	13988	10203	0.729	2.7556E+06	0.991	0.04	79.157	TruStrain?
25	300.000	59.99	15177	10843	0.714	2.9686E+06	0.998	0.14	85.225	TruStrain?
26	312.000	59.99	16146	11230	0.696	3.1302E+06	1.005	0.05	89.606	TruStrain?
27	324.000	60.00	17980	12395	0.689	3.4758E+06	1.012	0.15	99.623	TruStrain?
28	336.000	60.00	19225	13137	0.683	3.7059E+06	1.019	0.00	106.13	TruStrain?
29	348.000	60.00	20514	13773	0.671	3.9324E+06	1.026	0.02	112.73	TruStrain?
30	360.000	60.00	22626	14733	0.651	4.2972E+06	1.032	0.15	123.42	TruStrain?
31	372.000	60.00	24104	15373	0.638	4.55E+06	1.039	-0.01	130.46	TruStrain?
32	384.000	60.00	25702	15968	0.621	4.8158E+06	1.046	0.01	138.15	TruStrain?
33	396.000	60.00	27607	16812	0.609	5.1444E+06	1.052	0.09	147.82	TruStrain?
34	408.000	60.00	29144	17420	0.598	5.4038E+06	1.059	0.00	155.02	TruStrain?
35	420.000	60.00	30941	18007	0.582	5.6977E+06	1.065	0.17	163.67	TruStrain?
36	432.000	60.00	32501	18481	0.569	5.9505E+06	1.072	0.15	170.75	TruStrain?
37	444.000	60.00	34225	19126	0.559	6.2399E+06	1.078	0.07	179.09	TruStrain?
38	456.000	60.00	35812	19571	0.547	6.4952E+06	1.084	0.19	186.48	TruStrain?
39	468.000	60.00	37343	19977	0.535	6.7404E+06	1.092	0.09	193.33	TruStrain?
40	480.000	60.00	38934	20456	0.525	6.9997E+06	1.097	0.20	200.98	TruStrain?
41	492.000	60.00	40497	20901	0.516	7.253E+06	1.105	0.02	207.94	TruStrain?
42	504.000	60.00	41982	21246	0.506	7.4886E+06	1.111	0.02	214.92	TruStrain?
43	516.000	60.00	43445	21620	0.498	7.7234E+06	1.117	0.02	221.65	TruStrain?
44	528.000	60.00	44857	21930	0.489	7.9467E+06	1.123	0.08	228.21	TruStrain?
45	540.000	60.00	46268	22220	0.48	8.1689E+06	1.130	0.01	234.35	TruStrain?
46	552.000	60.00	47578	22448	0.472	8.3728E+06	1.135	0.03	240.61	TruStrain?
47	564.000	60.00	48842	22685	0.464	8.571E+06	1.142	0.07	246.15	TruStrain?
48	576.000	60.00	50076	22898	0.457	8.7635E+06	1.147	0.16	251.79	TruStrain?
49	588.000	60.00	51262	23101	0.451	8.9488E+06	1.152	0.22	257.1	TruStrain?
50	600.000	60.00	52506	23328	0.444	9.1442E+06	1.159	-0.01	262.31	TruStrain?
51	612.000	60.00	53642	23459	0.437	9.3181E+06	1.163	0.00	268.02	TruStrain?
52	624.000	60.00	54697	23581	0.431	9.4798E+06	1.168	0.18	272.61	TruStrain?
53	636.000	60.00	55770	23721	0.425	9.6456E+06	1.172	0.21	277.46	TruStrain?
54	648.000	60.00	56956	23911	0.42	9.8313E+06	1.178	-0.01	282.28	TruStrain?
55	660.000	60.00	57884	23986	0.414	9.9721E+06	1.182	0.17	286.86	TruStrain?
56	672.000	60.00	58864	24121	0.41	1.0125E+07	1.187	0.15	291.11	TruStrain?
57	684.000	60.00	59844	24194	0.404	1.0273E+07	1.192	0.12	295.41	TruStrain?
58	696.000	60.00	60816	24290	0.399	1.0423E+07	1.195	0.20	299.99	TruStrain?
59	708.000	60.00	61948	24447	0.395	1.0599E+07	1.199	0.11	304.72	TruStrain?
60	720.000	60.00	62882	24544	0.39	1.0743E+07	1.202	0.13	309.39	TruStrain?
61	732.000	60.00	63861	24634	0.386	1.0894E+07	1.207	0.03	313.23	TruStrain?
62	744.000	60.00	64877	24740	0.381	1.1051E+07	1.210	0.01	318.16	TruStrain?
63	756.000	60.00	65621	24770	0.377	1.1163E+07	1.211	0.21	321.79	TruStrain?
64	768.000	60.00	66552	24856	0.373	1.1307E+07	1.216	-0.01	324.94	TruStrain?
65	780.000	60.00	67364	24936	0.37	1.1432E+07	1.219	-0.03	329.3	TruStrain?
66	792.000	60.00	68029	24962	0.367	1.1533E+07	1.221	0.11	332.12	TruStrain?
67	804.000	60.00	68905	25070	0.364	1.167E+07	1.225	0.00	335.79	TruStrain?
68	816.000	60.00	69635	25121	0.361	1.1782E+07	1.227	0.02	339.51	TruStrain?
69	828.000	60.00	70327	25163	0.358	1.1888E+07	1.229	0.00	342.44	TruStrain?
70	840.000	60.00	70909	25189	0.355	1.1976E+07	1.231	0.16	345.04	TruStrain?
71	852.000	60.00	71649	25264	0.353	1.2091E+07	1.235	0.06	347.85	TruStrain?
72	864.000	60.00	72303	25318	0.35	1.2193E+07	1.237	0.06	351.31	TruStrain?
73	876.000	60.00	72891	25342	0.348	1.2282E+07	1.238	0.16	354.07	TruStrain?
74	888.000	60.00	73443	25363	0.345	1.2366E+07	1.241	0.18	356.09	TruStrain?
75	900.000	60.00	74031	25381	0.343	1.2456E+07	1.243	0.15	358.69	TruStrain?
76	912.000	60.00	74653	25438	0.341	1.2552E+07	1.246	0.09	361.3	TruStrain?
77	924.000	60.00	75232	25497	0.339	1.2642E+07	1.249	0.01	364.15	TruStrain?
78	936.000	60.00	75563	25471	0.337	1.2691E+07	1.249	0.21	366.02	TruStrain?
79	948.000	60.00	76081	25493	0.335	1.277E+07	1.252	0.20	367.72	TruStrain?
80	960.000	60.00	76762	25597	0.333	1.2878E+07	1.255	0.01	370.69	TruStrain?
81	972.000	60.00	77041	25539	0.331	1.2918E+07	1.256	0.20	372.39	TruStrain?
82	984.000	60.00	77557	25563	0.33	1.2997E+07	1.258	0.19	374.46	TruStrain?
83	996.000	60.00	78067	25598	0.328	1.3076E+07	1.261	0.16	376.55	TruStrain?
84	1008.000	60.00	78560	25623	0.326	1.3151E+07	1.262	0.12	378.93	TruStrain?
85	1020.000	60.00	79084	25656	0.324	1.3232E+07	1.264	0.11	381.26	TruStrain?
86	1032.000	60.00	79584	25682	0.323	1.3309E+07	1.267	0.01	383.35	TruStrain?
87	1044.000	60.00	79780	25660	0.322	1.3338E+07	1.267	0.23	384.85	TruStrain?
88	1056.000	60.00	80304	25689	0.32	1.3419E+07	1.270	0.12	386.25	TruStrain?
89	1068.000	60.00	80724	25726	0.319	1.3484E+07	1.271	-0.01	388.66	TruStrain?
90	1080.000	60.00	81073	25713	0.317	1.3537E+07	1.272	0.20	390.6	TruStrain?
91	1092.000	60.00	81597	25737	0.315	1.3617E+07	1.275	0.08	391.94	TruStrain?
92	1104.000	60.00	81831	25747	0.315	1.3653E+07	1.275	0.22	393.97	TruStrain?
93	1116.000	60.00	82223	25752	0.313	1.3713E+07	1.277	0.15	395.1	TruStrain?
94	1128.000	60.00	82648	25781	0.312	1.3779E+07	1.278	0.13	397.19	TruStrain?
95	1140.000	60.00	83026	25807	0.311	1.3838E+07	1.279	0.12	398.87	TruStrain?
96	1152.000	60.00	83497	25875	0.31	1.3912E+07	1.282	0.02	400.73	TruStrain?
97	1164.000	60.00	83569	25800	0.309	1.392E+07	1.282	0.18	401.66	TruStrain?
98	1176.000	60.00	84021	25811	0.307	1.3989E+07	1.284	0.08	403.1	TruStrain?
99	1188.000	60.00	84185	25815	0.307	1.4014E+07	1.284	0.22	404.38	TruStrain?
100	1200.000	60.00	84602	25834	0.305	1.4079E+07	1.286	0.13	405.41	TruStrain?
101	1212.000	60.00	84817	25843	0.305	1.4112E+07	1.286	0.22	407.13	TruStrain?
102	1224.000	60.00	85175	25845	0.303	1.4166E+07	1.288	0.19	408.35	TruStrain?
103	1236.000	60.00	85525	25876	0.303	1.4221E+07	1.289	0.13	409.98	TruStrain?
104	1248.000	60.00	85797	25906	0.302	1.4264E+07	1.291	0.01	411.08	TruStrain?
105	1260.000	60.00	86058	25885	0.301	1.4303E+07	1.292	0.14	412.52	TruStrain?
106	1272.000	60.00	86256	25890	0.3	1.4333E+07	1.292	0.23	413.57	TruStrain?
107	1284.000	60.00	86561	25886	0.299	1.4379E+07	1.294	0.13	414.32	TruStrain?
108	1296.000	60.00	86729	25896	0.299	1.4406E+07	1.294	0.23	415.65	TruStrain?
109	1308.000	60.00	87122	25908	0.297	1.4466E+07	1.296	0.12	416.59	TruStrain?
110	1320.000	60.00	87266	25908	0.297	1.4488E+07	1.296	0.21	418.04	TruStrain?
111	1332.000	60.00	87683	25933	0.296	1.4553E+07	1.299	0.00	419.15	TruStrain?
112	1344.000	60.00	87708	25906	0.295	1.4555E+07	1.299	0.13	420.02	TruStrain?
113	1356.000	60.00	87917	25931	0.295	1.4588E+07	1.299	0.19	420.97	TruStrain?
114	1368.000	60.00	88205	25959	0.294	1.4634E+07	1.299	0.22	422.23	TruStrain?
115	1380.000	60.00	88750	25991	0.293	1.4718E+07	1.301	0.03	423.94	TruStrain?
116	1392.000	60.00	88895	25974	0.292	1.474E+07	1.301	0.12	425.33	TruStrain?
117	1404.000	60.00	89073	26003	0.292	1.4768E+07	1.301	0.16	426.11	TruStrain?
118	1416.000	60.00	89347	26028	0.291	1.4811E+07	1.301	0.19	427.34	TruStrain?
119	1428.000	60.00	89582	26058	0.291	1.4848E+07	1.301	0.23	428.43	TruStrain?
120	1440.000	60.00	90010	26041	0.289	1.4913E+07	1.304	0.02	429.49	TruStrain?
121	1452.000	60.00	90038	26040	0.289	1.4917E+07	1.304	0.11	430.49	TruStrain?
122	1464.000	60.00	90216	26057	0.289	1.4945E+07	1.304	0.17	431.22	TruStrain?
123	1476.000	60.00	90369	26088	0.289	1.497E+07	1.304	0.21	431.94	TruStrain?
124	1488.000	60.00	90656	26098	0.288	1.5014E+07	1.305	0.03	432.72	TruStrain?
125	1500.000	60.00	90906	26116	0.287	1.5053E+07	1.306	0.11	434.17	TruStrain?
126	1512.000	60.00	91050	26127	0.287	1.5076E+07	1.306	0.17	434.99	TruStrain?
127	1524.000	60.00	91200	26145	0.287	1.51E+07	1.306	0.22	435.66	TruStrain?
128	1536.000	60.00	91520	26151	0.286	1.5149E+07	1.308	0.09	436.48	TruStrain?
129	1548.000	60.00	91597	26151	0.286	1.5161E+07	1.308	0.16	437.47	TruStrain?
130	1560.000	60.00	91724	26159	0.285	1.518E+07	1.308	0.20	437.99	TruStrain?
131	1572.000	60.00	92017	26110	0.284	1.5223E+07	1.309	0.00	438.67	TruStrain?
132	1584.000	60.00	92125	26158	0.284	1.5242E+07	1.310	0.04	439.63	TruStrain?
133	1596.000	60.00	92111	26151	0.284	1.5239E+07	1.311	0.14	439.73	TruStrain?
134	1608.000	60.00	92181	26152	0.284	1.525E+07	1.311	0.20	440.01	TruStrain?
135	1620.000	60.00	92562	26168	0.283	1.5309E+07	1.313	-0.02	440.92	TruStrain?
136	1632.000	60.00	92475	26151	0.283	1.5295E+07	1.313	0.14	441.36	TruStrain?
137	1644.000	60.00	92501	26165	0.283	1.53E+07	1.313	0.22	441.46	TruStrain?
138	1656.000	60.00	92719	26151	0.282	1.5332E+07	1.314	0.15	441.98	TruStrain?
139	1668.000	60.00	92712	26150	0.282	1.5331E+07	1.314	0.23	442.36	TruStrain?
140	1680.000	60.00	92892	26153	0.282	1.5359E+07	1.316	0.16	442.53	TruStrain?
141	1692.000	60.00	92977	26221	0.282	1.5375E+07	1.317	0.12	443.43	TruStrain?
142	1704.000	60.00	93155	26142	0.281	1.5399E+07	1.319	0.07	443.94	TruStrain?
143	1716.000	60.00	93162	26134	0.281	1.54E+07	1.319	0.14	444.34	TruStrain?
144	1728.000	60.00	93225	26155	0.281	1.541E+07	1.319	0.19	444.63	TruStrain?
145	1740.000	60.00	93311	26157	0.28	1.5423E+07	1.319	0.23	445	TruStrain?
146	1752.000	60.00	93677	26152	0.279	1.5479E+07	1.322	0.00	445.58	TruStrain?
147	1764.000	60.00	93651	26149	0.279	1.5475E+07	1.322	0.08	446.59	TruStrain?
148	1776.000	60.00	93694	26149	0.279	1.5482E+07	1.322	0.14	446.71	TruStrain?
149	1788.000	60.00	93761	26178	0.279	1.5493E+07	1.322	0.18	447.02	TruStrain?
150	1800.000	60.00	93828	26181	0.279	1.5504E+07	1.322	0.22	447.32	TruStrain?
151	1812.000	60.00	94136	26181	0.278	1.5551E+07	1.324	0.04	448.12	TruStrain?
152	1824.000	60.00	94074	26166	0.278	1.5541E+07	1.324	0.13	448.44	TruStrain?
153	1836.000	60.00	94115	26165	0.278	1.5547E+07	1.324	0.18	448.58	TruStrain?
154	1848.000	60.00	94210	26191	0.278	1.5563E+07	1.324	0.22	449.03	TruStrain?
155	1860.000	60.00	94405	26186	0.277	1.5592E+07	1.326	0.12	449.27	TruStrain?
156	1872.000	60.00	94451	26198	0.277	1.56E+07	1.326	0.18	450.13	TruStrain?
157	1884.000	60.00	94488	26193	0.277	1.5605E+07	1.326	0.23	450.26	TruStrain?
158	1896.000	60.00	94667	26191	0.277	1.5633E+07	1.327	0.13	450.4	TruStrain?
159	1908.000	60.00	94650	26194	0.277	1.563E+07	1.327	0.18	451.01	TruStrain?
160	1920.000	60.00	94715	26197	0.277	1.564E+07	1.327	0.22	451.27	TruStrain?
161	1932.000	60.00	95021	26222	0.276	1.5688E+07	1.329	-0.03	452.09	TruStrain?
162	1944.000	60.00	94991	26193	0.276	1.5683E+07	1.330	0.08	452.33	TruStrain?
163	1956.000	60.00	95009	26204	0.276	1.5686E+07	1.330	0.12	452.6	TruStrain?
164	1968.000	60.00	95038	26199	0.276	1.569E+07	1.330	0.16	452.71	TruStrain?
165	1980.000	60.00	95071	26200	0.276	1.5695E+07	1.330	0.19	452.85	TruStrain?
166	1992.000	60.00	95116	26205	0.276	1.5702E+07	1.330	0.22	453.04	TruStrain?
167	2004.000	60.00	95467	26238	0.275	1.5757E+07	1.332	0.01	454.14	TruStrain?
168	2016.000	60.00	95389	26208	0.275	1.5744E+07	1.332	0.10	454.3	TruStrain?
169	2028.000	60.00	95460	26218	0.275	1.5755E+07	1.332	0.12	454.61	TruStrain?
170	2040.000	60.00	95523	26240	0.275	1.5766E+07	1.332	0.13	454.91	TruStrain?
171	2052.000	60.00	95616	26274	0.275	1.5782E+07	1.332	0.14	455.41	TruStrain?
172	2064.000	60.00	95732	26266	0.274	1.5799E+07	1.332	0.14	455.88	TruStrain?
173	2076.000	60.00	95898	26320	0.274	1.5827E+07	1.332	0.13	456.69	TruStrain?
174	2088.000	60.00	96038	26305	0.274	1.5848E+07	1.332	0.13	457.25	TruStrain?
175	2100.000	60.00	96127	26318	0.274	1.5862E+07	1.332	0.13	457.69	TruStrain?
176	2112.000	60.00	96236	26347	0.274	1.588E+07	1.332	0.14	458.19	TruStrain?
177	2124.000	60.00	96269	26355	0.274	1.5885E+07	1.332	0.17	458.37	TruStrain?
178	2136.000	60.00	96277	26355	0.274	1.5887E+07	1.332	0.18	458.4	TruStrain?
179	2148.000	60.00	96382	26369	0.274	1.5903E+07	1.332	0.18	458.85	TruStrain?
180	2160.000	60.00	96532	26382	0.273	1.5927E+07	1.332	0.18	459.53	TruStrain?
181	2172.000	60.00	96606	26420	0.273	1.594E+07	1.332	0.19	459.9	TruStrain?
182	2184.000	60.00	96691	26408	0.273	1.5953E+07	1.332	0.21	460.25	TruStrain?
183	2196.000	60.00	96858	26449	0.273	1.598E+07	1.333	0.10	460.63	TruStrain?
184	2208.000	60.00	96872	26416	0.273	1.5981E+07	1.333	0.17	461.12	TruStrain?
185	2220.000	60.00	96884	26426	0.273	1.5983E+07	1.333	0.19	461.16	TruStrain?
186	2232.000	60.00	96898	26434	0.273	1.5985E+07	1.333	0.21	461.21	TruStrain?
187	2244.000	60.00	96918	26421	0.273	1.5988E+07	1.333	0.23	461.29	TruStrain?
188	2256.000	60.00	97211	26411	0.272	1.6032E+07	1.335	0.03	461.73	TruStrain?
189	2268.000	60.00	97118	26398	0.272	1.6018E+07	1.336	0.08	462	TruStrain?
190	2280.000	60.00	97117	26406	0.272	1.6018E+07	1.336	0.13	462.21	TruStrain?
191	2292.000	60.00	97088	26405	0.272	1.6013E+07	1.336	0.17	462.02	TruStrain?
192	2304.000	60.00	97095	26402	0.272	1.6014E+07	1.336	0.19	462.06	TruStrain?
193	2316.000	60.00	97122	26410	0.272	1.6019E+07	1.336	0.22	462.19	TruStrain?
194	2328.000	60.00	97344	26396	0.271	1.6052E+07	1.338	0.06	462.55	TruStrain?
195	2340.000	60.00	97234	26385	0.271	1.6035E+07	1.338	0.13	462.7	TruStrain?
196	2352.000	60.00	97234	26385	0.271	1.6035E+07	1.338	0.18	462.66	TruStrain?
197	2364.000	60.00	97224	26386	0.271	1.6033E+07	1.338	0.21	462.61	TruStrain?
198	2376.000	60.00	97212	26385	0.271	1.6032E+07	1.338	0.24	462.54	TruStrain?
199	2388.000	60.00	97494	26389	0.271	1.6075E+07	1.340	0.03	462.96	TruStrain?
200	2400.000	60.00	97464	26367	0.271	1.607E+07	1.341	0.05	463.52	TruStrain?
201	2412.000	60.00	97423	26374	0.271	1.6063E+07	1.341	0.10	463.5	TruStrain?
202	2424.000	60.00	97372	26363	0.271	1.6055E+07	1.341	0.13	463.26	TruStrain?
203	2436.000	60.00	97356	26364	0.271	1.6053E+07	1.341	0.16	463.17	TruStrain?
204	2448.000	60.00	97394	26375	0.271	1.6059E+07	1.341	0.19	463.35	TruStrain?
205	2460.000	60.00	97451	26390	0.271	1.6069E+07	1.341	0.20	463.65	TruStrain?
206	2472.000	60.00	97440	26386	0.271	1.6067E+07	1.341	0.22	463.57	TruStrain?
207	2484.000	60.00	97448	26384	0.271	1.6068E+07	1.341	0.24	463.59	TruStrain?
208	2496.000	60.00	97639	26390	0.27	1.6097E+07	1.342	0.12	464.06	TruStrain?
209	2508.000	60.00	97575	26385	0.27	1.6087E+07	1.342	0.17	464.2	TruStrain?
210	2520.000	60.00	97597	26379	0.27	1.609E+07	1.342	0.18	464.26	TruStrain?
211	2532.000	60.00	97613	26387	0.27	1.6093E+07	1.342	0.21	464.34	TruStrain?
212	2544.000	60.00	97682	26396	0.27	1.6104E+07	1.342	0.22	464.65	TruStrain?
213	2556.000	60.00	97696	26396	0.27	1.6106E+07	1.343	0.23	464.72	TruStrain?
214	2568.000	60.00	97930	26409	0.27	1.6143E+07	1.344	0.04	465.15	TruStrain?
215	2580.000	60.00	97859	26384	0.27	1.6131E+07	1.344	0.11	465.48	TruStrain?
216	2592.000	60.00	97847	26393	0.27	1.6129E+07	1.344	0.14	465.4	TruStrain?
217	2604.000	60.00	97811	26391	0.27	1.6124E+07	1.344	0.17	465.22	TruStrain?
218	2616.000	60.00	97765	26388	0.27	1.6117E+07	1.344	0.20	465.01	TruStrain?
219	2628.000	60.00	97791	26388	0.27	1.6121E+07	1.344	0.22	465.12	TruStrain?
220	2640.000	60.00	97796	26395	0.27	1.6122E+07	1.344	0.23	465.15	TruStrain?
221	2652.000	60.00	98110	26397	0.269	1.617E+07	1.347	0.02	465.73	TruStrain?
222	2664.000	60.00	97997	26383	0.269	1.6152E+07	1.347	0.09	466.1	TruStrain?
223	2676.000	60.00	97970	26377	0.269	1.6148E+07	1.347	0.12	465.92	TruStrain?
224	2688.000	60.00	97939	26369	0.269	1.6142E+07	1.347	0.14	465.77	TruStrain?
225	2700.000	60.00	97983	26374	0.269	1.615E+07	1.347	0.13	465.96	TruStrain?
226	2712.000	60.00	98045	26418	0.269	1.6161E+07	1.347	0.13	466.3	TruStrain?
227	2724.000	60.00	98115	26427	0.269	1.6172E+07	1.347	0.12	466.63	TruStrain?
228	2736.000	60.00	98219	26438	0.269	1.6188E+07	1.347	0.11	467.11	TruStrain?
229	2748.000	60.00	98372	26480	0.269	1.6214E+07	1.347	0.09	467.84	TruStrain?
230	2760.000	60.00	98415	26504	0.269	1.6221E+07	1.347	0.08	468.09	TruStrain?
231	2772.000	60.00	98457	26508	0.269	1.6228E+07	1.347	0.08	468.24	TruStrain?
232	2784.000	60.00	98516	26520	0.269	1.6238E+07	1.347	0.09	468.53	TruStrain?
233	2796.000	60.00	98531	26533	0.269	1.624E+07	1.347	0.10	468.63	TruStrain?
234	2808.000	60.00	98588	26517	0.269	1.6249E+07	1.347	0.10	468.81	TruStrain?
235	2820.000	60.00	98601	26540	0.269	1.6251E+07	1.347	0.10	468.95	TruStrain?
236	2832.000	60.00	98631	26538	0.269	1.6256E+07	1.347	0.11	469.06	TruStrain?
237	2844.000	60.00	98655	26535	0.269	1.6259E+07	1.347	0.12	469.15	TruStrain?
238	2856.000	60.00	98769	26565	0.269	1.6278E+07	1.347	0.13	469.69	TruStrain?
239	2868.000	60.00	98767	26597	0.269	1.6279E+07	1.347	0.13	469.73	TruStrain?
240	2880.000	60.00	98801	26582	0.269	1.6284E+07	1.347	0.13	469.85	TruStrain?
241	2892.000	60.00	98823	26594	0.269	1.6288E+07	1.347	0.13	469.96	TruStrain?
242	2904.000	60.00	98844	26597	0.269	1.6291E+07	1.347	0.14	470.05	TruStrain?
243	2916.000	60.00	98816	26590	0.269	1.6286E+07	1.347	0.16	469.93	TruStrain?
244	2928.000	60.00	98790	26587	0.269	1.6282E+07	1.347	0.18	469.8	TruStrain?
245	2940.000	60.00	98831	26595	0.269	1.6289E+07	1.347	0.19	469.99	TruStrain?
246	2952.000	60.00	98777	26604	0.269	1.6281E+07	1.347	0.22	469.77	TruStrain?
247	2964.000	60.00	99066	26588	0.268	1.6325E+07	1.349	0.01	470.4	TruStrain?
248	2976.000	60.00	98907	26573	0.269	1.63E+07	1.349	0.11	470.35	TruStrain?
249	2988.000	60.00	98842	26572	0.269	1.629E+07	1.349	0.16	470.01	TruStrain?
250	3000.000	60.00	98844	26554	0.269	1.6289E+07	1.349	0.19	470	TruStrain?
251	3012.000	60.00	98822	26537	0.269	1.6285E+07	1.349	0.21	469.87	TruStrain?
252	3024.000	60.00	98776	26548	0.269	1.6279E+07	1.349	0.23	469.67	TruStrain?
253	3036.000	60.00	99065	26542	0.268	1.6323E+07	1.350	0.02	470.33	TruStrain?
254	3048.000	60.00	98897	26519	0.268	1.6296E+07	1.351	0.09	470.25	TruStrain?
255	3060.000	60.00	98857	26505	0.268	1.6289E+07	1.351	0.13	470.02	TruStrain?
256	3072.000	60.00	98839	26507	0.268	1.6287E+07	1.351	0.16	469.93	TruStrain?
257	3084.000	60.00	98824	26515	0.268	1.6285E+07	1.351	0.17	469.86	TruStrain?
258	3096.000	60.00	98840	26512	0.268	1.6287E+07	1.351	0.17	469.94	TruStrain?
259	3108.000	60.00	98860	26528	0.268	1.6291E+07	1.351	0.18	470.06	TruStrain?
260	3120.000	60.00	98858	26528	0.268	1.629E+07	1.351	0.19	470.01	TruStrain?
261	3132.000	60.00	98914	26540	0.268	1.6299E+07	1.351	0.19	470.3	TruStrain?
262	3144.000	60.00	98885	26534	0.268	1.6295E+07	1.351	0.21	470.16	TruStrain?
263	3156.000	60.00	98881	26537	0.268	1.6294E+07	1.351	0.22	470.14	TruStrain?
264	3168.000	60.00	99086	26553	0.268	1.6326E+07	1.352	0.03	470.42	TruStrain?
265	3180.000	60.00	99014	26514	0.268	1.6314E+07	1.352	0.12	470.75	TruStrain?
266	3192.000	60.00	98990	26531	0.268	1.6311E+07	1.352	0.15	470.64	TruStrain?
267	3204.000	60.00	98969	26514	0.268	1.6307E+07	1.352	0.18	470.5	TruStrain?
268	3216.000	60.00	98971	26536	0.268	1.6308E+07	1.352	0.20	470.52	TruStrain?
269	3228.000	60.00	98924	26519	0.268	1.63E+07	1.352	0.21	470.31	TruStrain?
270	3240.000	60.00	98935	26510	0.268	1.6302E+07	1.352	0.22	470.34	TruStrain?
271	3252.000	60.00	98924	26526	0.268	1.63E+07	1.352	0.23	470.3	TruStrain?
272	3264.000	60.00	98944	26525	0.268	1.6303E+07	1.353	0.23	470.41	TruStrain?
273	3276.000	60.00	98983	26524	0.268	1.6309E+07	1.353	0.24	470.56	TruStrain?
274	3288.000	60.00	99188	26516	0.267	1.6341E+07	1.354	0.05	470.84	TruStrain?
275	3300.000	60.00	99142	26518	0.267	1.6334E+07	1.354	0.09	471.33	TruStrain?
276	3312.000	60.00	99128	26517	0.267	1.6331E+07	1.354	0.10	471.23	TruStrain?
277	3324.000	60.00	99115	26524	0.268	1.633E+07	1.354	0.11	471.19	TruStrain?
278	3336.000	60.00	99097	26523	0.268	1.6327E+07	1.354	0.12	471.09	TruStrain?
279	3348.000	60.00	99105	26523	0.268	1.6328E+07	1.354	0.13	471.13	TruStrain?
280	3360.000	60.00	99074	26522	0.268	1.6323E+07	1.354	0.13	471	TruStrain?
281	3372.000	60.00	99133	26538	0.268	1.6333E+07	1.354	0.12	471.31	TruStrain?
282	3384.000	60.00	99218	26573	0.268	1.6348E+07	1.354	0.10	471.7	TruStrain?
283	3396.000	60.00	99280	26584	0.268	1.6357E+07	1.354	0.09	472	TruStrain?
284	3408.000	60.00	99370	26604	0.268	1.6372E+07	1.354	0.06	472.4	TruStrain?
285	3420.000	60.00	99487	26620	0.268	1.6391E+07	1.354	0.04	472.96	TruStrain?
286	3432.000	60.00	99480	26659	0.268	1.6391E+07	1.354	0.03	473	TruStrain?
287	3444.000	60.00	99527	26685	0.268	1.64E+07	1.354	0.03	473.23	TruStrain?
288	3456.000	60.00	99543	26675	0.268	1.6402E+07	1.354	0.03	473.29	TruStrain?
289	3468.000	60.00	99595	26661	0.268	1.6409E+07	1.354	0.02	473.46	TruStrain?
290	3480.000	60.00	99633	26692	0.268	1.6416E+07	1.354	0.01	473.69	TruStrain?
291	3492.000	60.00	99648	26702	0.268	1.6419E+07	1.354	0.00	473.79	TruStrain?
292	3504.000	60.00	99672	26712	0.268	1.6423E+07	1.354	-0.05	473.95	TruStrain?
293	3516.000	60.00	99707	26722	0.268	1.6429E+07	1.354	-0.06	474.09	TruStrain?
294	3528.000	60.00	99764	26736	0.268	1.6438E+07	1.354	-0.07	474.37	TruStrain?
295	3540.000	60.00	99746	26733	0.268	1.6435E+07	1.354	-0.07	474.26	TruStrain?
296	3552.000	60.00	99731	26736	0.268	1.6433E+07	1.354	-0.08	474.21	TruStrain?
297	3564.000	60.00	99734	26722	0.268	1.6433E+07	1.354	-0.08	474.21	TruStrain?
298	3576.000	60.00	99687	26725	0.268	1.6426E+07	1.354	-0.09	474.01	TruStrain?
299	3588.000	60.00	99644	26728	0.268	1.6419E+07	1.354	-0.09	473.85	TruStrain?
300	3600.000	60.00	99616	26715	0.268	1.6415E+07	1.354	-0.09	473.68	TruStrain?
301	3612.000	60.00	99625	26710	0.268	1.6416E+07	1.354	-0.08	473.71	TruStrain?
302	3624.000	60.00	99579	26694	0.268	1.6408E+07	1.354	-0.08	473.48	TruStrain?
303	3636.000	60.00	99535	26694	0.268	1.6401E+07	1.354	-0.06	473.29	TruStrain?
304	3648.000	60.00	99457	26674	0.268	1.6388E+07	1.354	-0.05	472.92	TruStrain?
305	3660.000	60.00	99509	26656	0.268	1.6396E+07	1.354	-0.05	473.09	TruStrain?
306	3672.000	60.00	99519	26683	0.268	1.6398E+07	1.354	-0.07	473.23	TruStrain?
307	3684.000	60.00	99583	26711	0.268	1.6409E+07	1.354	-0.08	473.51	TruStrain?
