# Supplementary material for: Effect of components on the curing of glycidyl azide polymer spherical propellant through rheological method
Source: R Soc Open Sci. 2018 Oct 24;5(10):181282. doi: 10.1098/rsos.181282 (PMC6227934; doi:10.1098/rsos.181282)
Supplement: Raw data in text format [file rsos181282supp1.zip › rawdata/A-65.txt]

No	Time	Temperature	Storage Modulus	Loss Modulus	Loss Factor	Composite Viscosity	Gap	Normal Force	Torque	State
	[s]	[��C]	[Pa]	[Pa]	[1]	[mPa��s]	[mm]	[N]	[��N��m]
1	10.000	22.48	115.58	72.614	0.628	21725	0.995	0.02	0.62961	TruStrain?
2	20.000	32.67	224.66	145.45	0.647	42595	0.989	0.03	1.2369	TruStrain?
3	30.000	42.89	294.21	195.56	0.665	56226	0.982	0.03	1.632	TruStrain?
4	40.000	52.97	427.86	353.3	0.826	88312	0.976	0.04	2.5629	TruStrain?
5	50.000	62.88	817.97	648.56	0.793	1.6614E+05	0.969	0.04	4.8197	TruStrain?
6	60.000	64.56	729.02	617.67	0.847	1.5207E+05	0.968	0.04	4.3956	TruStrain?
7	70.000	64.52	1043.5	946.99	0.908	2.2427E+05	0.968	0.04	6.4718	TruStrain?
8	80.000	64.55	1784.2	1607.6	0.901	3.8222E+05	0.968	0.05	11.028	TruStrain?
9	90.000	64.60	2844.4	2502.1	0.88	6.0293E+05	0.968	0.06	17.393	TruStrain?
10	100.000	64.66	4076.7	3484.9	0.855	8.5357E+05	0.967	0.07	24.625	TruStrain?
11	110.000	64.70	5372.3	4494.2	0.837	1.1148E+06	0.967	0.09	32.167	TruStrain?
12	120.000	64.75	6642.7	5448.3	0.82	1.3673E+06	0.967	0.10	39.454	TruStrain?
13	130.000	64.79	7893.6	6339.8	0.803	1.6113E+06	0.967	0.12	46.491	TruStrain?
14	140.000	64.82	9076.9	7204.3	0.794	1.8444E+06	0.967	0.13	53.219	TruStrain?
15	150.000	64.84	10108	7930.2	0.785	2.0448E+06	0.967	0.15	58.996	TruStrain?
16	160.000	64.87	11168	8672.5	0.777	2.2504E+06	0.967	0.17	64.927	TruStrain?
17	170.000	64.89	12222	9361.6	0.766	2.4503E+06	0.967	0.19	70.684	TruStrain?
18	180.000	64.91	13585	10251	0.755	2.7086E+06	0.967	0.22	78.154	TruStrain?
19	190.000	64.92	8396.9	6887.9	0.82	1.7285E+06	0.980	0.11	49.449	TruStrain?
20	200.000	64.93	13573	10232	0.754	2.7053E+06	0.980	0.20	78.114	TruStrain?
21	210.000	64.95	14172	10476	0.739	2.8049E+06	0.985	0.21	80.747	TruStrain?
22	220.000	64.95	13177	9746.2	0.74	2.6085E+06	0.995	0.13	74.352	TruStrain?
23	230.000	64.96	14316	10306	0.72	2.8075E+06	1.003	0.04	80.38	TruStrain?
24	240.000	64.97	15462	11161	0.722	3.035E+06	1.012	0.01	86.894	TruStrain?
25	250.000	64.97	17079	12082	0.707	3.3296E+06	1.020	0.14	95.406	TruStrain?
26	260.000	64.98	18346	12549	0.684	3.5377E+06	1.029	0.10	101.27	TruStrain?
27	270.000	64.98	19839	13398	0.675	3.8101E+06	1.038	0.02	109.01	TruStrain?
28	280.000	64.98	21792	14272	0.655	4.1459E+06	1.046	0.18	118.89	TruStrain?
29	290.000	64.99	23426	14984	0.64	4.4259E+06	1.055	0.00	126.79	TruStrain?
30	300.000	64.99	25192	15675	0.622	4.7223E+06	1.063	0.00	135.35	TruStrain?
31	310.000	64.99	27044	16331	0.604	5.0281E+06	1.072	0.02	144.05	TruStrain?
32	320.000	64.99	28870	16994	0.589	5.3317E+06	1.080	0.01	152.85	TruStrain?
33	330.000	65.00	30549	17564	0.575	5.6084E+06	1.089	0.16	160.7	TruStrain?
34	340.000	65.00	32234	18099	0.561	5.8835E+06	1.098	0.06	168.38	TruStrain?
35	350.000	65.00	33870	18588	0.549	6.149E+06	1.107	0.03	176.09	TruStrain?
36	360.000	65.00	35462	19019	0.536	6.4044E+06	1.115	0.01	183.58	TruStrain?
37	370.000	65.00	36957	19448	0.526	6.6466E+06	1.124	0.02	190.51	TruStrain?
38	380.000	65.00	38310	19746	0.515	6.8596E+06	1.133	0.00	196.55	TruStrain?
39	390.000	65.00	39703	20047	0.505	7.0787E+06	1.142	0.10	202.91	TruStrain?
40	400.000	65.00	40930	20254	0.495	7.2681E+06	1.150	0.15	208.34	TruStrain?
41	410.000	65.00	42143	20483	0.486	7.4575E+06	1.159	0.15	213.66	TruStrain?
42	420.000	65.00	43297	20666	0.477	7.6357E+06	1.168	0.00	218.65	TruStrain?
43	430.000	65.00	44381	20860	0.47	7.8048E+06	1.176	0.02	223.87	TruStrain?
44	440.000	65.00	45394	20962	0.462	7.9578E+06	1.184	0.01	228.22	TruStrain?
45	450.000	65.00	46325	21074	0.455	8.0998E+06	1.192	0.01	232.35	TruStrain?
46	460.000	65.00	47189	21115	0.447	8.2279E+06	1.199	0.11	236.39	TruStrain?
47	470.000	65.00	48073	21223	0.441	8.3635E+06	1.207	0.14	240.15	TruStrain?
48	480.000	65.00	48974	21293	0.435	8.4993E+06	1.215	0.06	243.97	TruStrain?
49	490.000	65.00	49754	21327	0.429	8.6154E+06	1.222	0.04	247.18	TruStrain?
50	500.000	65.00	50432	21343	0.423	8.7158E+06	1.228	0.21	250.56	TruStrain?
51	510.000	65.00	51179	21412	0.418	8.8296E+06	1.236	0.01	253.3	TruStrain?
52	520.000	65.00	51879	21380	0.412	8.9305E+06	1.242	0.03	256.68	TruStrain?
53	530.000	65.00	52477	21393	0.408	9.0193E+06	1.247	0.17	259.47	TruStrain?
54	540.000	65.00	53106	21397	0.403	9.1124E+06	1.252	0.23	262.21	TruStrain?
55	550.000	65.00	53742	21417	0.399	9.2074E+06	1.259	0.16	264.41	TruStrain?
56	560.000	65.00	54392	21449	0.394	9.3056E+06	1.264	0.11	267.55	TruStrain?
57	570.000	65.00	54976	21443	0.39	9.3917E+06	1.269	0.08	269.88	TruStrain?
58	580.000	65.00	55387	21378	0.386	9.449E+06	1.273	0.17	271.93	TruStrain?
59	590.000	65.00	55887	21400	0.383	9.5244E+06	1.278	0.12	273.8	TruStrain?
60	600.000	65.01	56232	21341	0.38	9.5724E+06	1.282	0.09	275.41	TruStrain?
61	610.000	65.00	56526	21310	0.377	9.6144E+06	1.287	0.15	276.81	TruStrain?
62	620.000	65.00	56890	21281	0.374	9.6671E+06	1.291	0.02	277.99	TruStrain?
63	630.000	65.00	57162	21185	0.371	9.7024E+06	1.294	0.19	279.49	TruStrain?
64	640.000	65.00	57443	21167	0.368	9.7432E+06	1.297	0.22	280.5	TruStrain?
65	650.000	65.00	57887	21152	0.365	9.8087E+06	1.302	0.12	282.1	TruStrain?
66	660.000	65.00	58072	21082	0.363	9.8327E+06	1.304	0.24	283.37	TruStrain?
67	670.000	65.00	58431	21076	0.361	9.886E+06	1.309	0.01	284.09	TruStrain?
68	680.000	65.00	58547	20986	0.358	9.8985E+06	1.312	0.06	285.15	TruStrain?
69	690.000	65.00	58444	20988	0.359	9.8833E+06	1.313	-0.16	285.15	TruStrain?
70	700.000	65.00	58810	21023	0.357	9.94E+06	1.313	-0.03	286.85	TruStrain?
71	710.000	65.00	59266	21071	0.356	1.0011E+07	1.313	0.14	288.86	TruStrain?
72	720.000	65.00	59820	21113	0.353	1.0096E+07	1.315	0.08	290.9	TruStrain?
73	730.000	65.00	60152	21106	0.351	1.0146E+07	1.317	0.17	292.36	TruStrain?
74	740.000	65.00	60426	21123	0.35	1.0188E+07	1.318	-0.05	293.51	TruStrain?
75	750.000	65.00	60685	21142	0.348	1.0228E+07	1.318	0.01	295.17	TruStrain?
76	760.000	65.00	61017	21187	0.347	1.028E+07	1.318	0.02	296.64	TruStrain?
77	770.000	65.00	61380	21227	0.346	1.0337E+07	1.318	0.04	298.27	TruStrain?
78	780.000	65.00	61790	21276	0.344	1.0401E+07	1.319	0.05	300.12	TruStrain?
79	790.000	65.00	62174	21324	0.343	1.0461E+07	1.319	0.05	301.86	TruStrain?
80	800.000	65.00	62498	21357	0.342	1.0512E+07	1.319	0.07	303.32	TruStrain?
81	810.000	65.00	62866	21399	0.34	1.0569E+07	1.319	0.08	304.97	TruStrain?
82	820.000	65.00	63240	21440	0.339	1.0628E+07	1.319	0.10	306.65	TruStrain?
83	830.000	65.00	63594	21480	0.338	1.0683E+07	1.319	0.11	308.25	TruStrain?
84	840.000	65.00	63933	21517	0.337	1.0736E+07	1.319	0.12	309.78	TruStrain?
85	850.000	65.00	64330	21558	0.335	1.0798E+07	1.319	0.13	311.57	TruStrain?
86	860.000	65.00	64633	21590	0.334	1.0845E+07	1.319	0.13	312.93	TruStrain?
87	870.000	65.00	64977	21626	0.333	1.0899E+07	1.319	0.14	314.47	TruStrain?
88	880.000	65.00	65298	21658	0.332	1.0949E+07	1.319	0.14	315.92	TruStrain?
89	890.000	65.00	65615	21697	0.331	1.0999E+07	1.319	0.15	317.37	TruStrain?
90	900.000	65.00	65888	21729	0.33	1.1042E+07	1.319	0.13	318.61	TruStrain?
91	910.000	65.00	66216	21762	0.329	1.1093E+07	1.319	0.13	320.08	TruStrain?
92	920.000	65.00	66439	21971	0.331	1.1137E+07	1.319	0.05	321.47	TruStrain?
93	930.000	65.00	66666	21823	0.327	1.1164E+07	1.318	0.00	322.15	TruStrain?
94	940.000	65.00	66915	21861	0.327	1.1204E+07	1.318	-0.03	323.31	TruStrain?
95	950.000	65.00	67215	21891	0.326	1.1251E+07	1.318	-0.03	324.65	TruStrain?
96	960.000	65.00	67537	21932	0.325	1.1301E+07	1.318	-0.04	326.12	TruStrain?
97	970.000	65.00	67772	21962	0.324	1.1338E+07	1.318	-0.03	327.19	TruStrain?
98	980.000	65.00	68050	21993	0.323	1.1382E+07	1.318	-0.02	328.44	TruStrain?
99	990.000	65.00	68350	22025	0.322	1.1429E+07	1.318	-0.01	329.8	TruStrain?
100	1000.000	65.00	68612	22054	0.321	1.147E+07	1.318	0.00	330.98	TruStrain?
101	1010.000	65.00	68832	22078	0.321	1.1505E+07	1.318	0.01	331.98	TruStrain?
102	1020.000	65.00	69062	22112	0.32	1.1541E+07	1.318	0.03	333.01	TruStrain?
103	1030.000	65.00	69332	22136	0.319	1.1583E+07	1.318	0.03	334.24	TruStrain?
104	1040.000	65.00	69537	22176	0.319	1.1616E+07	1.318	0.04	335.2	TruStrain?
105	1050.000	65.00	69753	22193	0.318	1.165E+07	1.318	0.04	336.16	TruStrain?
106	1060.000	65.00	69989	22210	0.317	1.1686E+07	1.319	0.05	337.21	TruStrain?
107	1070.000	65.00	70187	22234	0.317	1.1718E+07	1.319	0.05	338.11	TruStrain?
108	1080.000	65.00	70416	22259	0.316	1.1754E+07	1.319	0.05	339.16	TruStrain?
109	1090.000	65.00	70604	22290	0.316	1.1784E+07	1.319	0.05	340.02	TruStrain?
110	1100.000	65.00	70842	22310	0.315	1.1821E+07	1.319	0.04	341.09	TruStrain?
111	1110.000	65.00	71023	22338	0.315	1.185E+07	1.319	0.04	341.93	TruStrain?
112	1120.000	65.00	71195	22354	0.314	1.1876E+07	1.319	0.04	342.69	TruStrain?
113	1130.000	65.00	71412	22378	0.313	1.191E+07	1.319	0.04	343.69	TruStrain?
114	1140.000	65.00	71568	22395	0.313	1.1935E+07	1.319	0.05	344.38	TruStrain?
115	1150.000	65.00	71800	22421	0.312	1.1972E+07	1.318	0.04	345.45	TruStrain?
116	1160.000	65.00	71974	22451	0.312	1.1999E+07	1.318	0.04	346.25	TruStrain?
117	1170.000	65.00	72096	22480	0.312	1.2019E+07	1.318	0.03	346.83	TruStrain?
118	1180.000	65.00	72307	22476	0.311	1.2051E+07	1.318	0.02	347.75	TruStrain?
119	1190.000	65.00	72531	22517	0.31	1.2087E+07	1.318	-0.12	348.81	TruStrain?
120	1200.000	65.00	72664	22523	0.31	1.2108E+07	1.318	-0.14	349.4	TruStrain?
121	1210.000	65.00	72866	22565	0.31	1.214E+07	1.318	-0.16	350.34	TruStrain?
122	1220.000	65.00	73044	22575	0.309	1.2168E+07	1.318	-0.18	351.13	TruStrain?
123	1230.000	65.00	73262	22609	0.309	1.2203E+07	1.318	-0.20	352.16	TruStrain?
124	1240.000	65.00	73394	22625	0.308	1.2223E+07	1.318	-0.23	352.81	TruStrain?
125	1250.000	65.00	73393	22656	0.309	1.2225E+07	1.317	-0.12	353.24	TruStrain?
126	1260.000	65.00	73641	22687	0.308	1.2264E+07	1.316	-0.16	353.88	TruStrain?
127	1270.000	65.00	73802	22705	0.308	1.2289E+07	1.316	-0.19	354.65	TruStrain?
128	1280.000	65.00	73967	22724	0.307	1.2315E+07	1.316	-0.20	355.41	TruStrain?
129	1290.000	65.00	74147	22747	0.307	1.2344E+07	1.316	-0.22	356.24	TruStrain?
130	1300.000	65.00	74111	22717	0.307	1.2337E+07	1.314	-0.02	356.81	TruStrain?
131	1310.000	65.00	74347	22806	0.307	1.2377E+07	1.313	-0.13	357.11	TruStrain?
132	1320.000	65.00	74552	22836	0.306	1.2409E+07	1.313	-0.15	358.11	TruStrain?
133	1330.000	65.00	74704	22851	0.306	1.2433E+07	1.313	-0.17	358.8	TruStrain?
134	1340.000	65.00	74811	22871	0.306	1.2451E+07	1.313	-0.18	359.32	TruStrain?
135	1350.000	65.00	74958	22891	0.305	1.2474E+07	1.313	-0.19	359.97	TruStrain?
136	1360.000	65.00	75056	22902	0.305	1.2489E+07	1.313	-0.19	360.42	TruStrain?
137	1370.000	65.00	75152	22907	0.305	1.2504E+07	1.313	-0.20	360.85	TruStrain?
138	1380.000	65.00	75193	22929	0.305	1.2511E+07	1.313	-0.21	361.08	TruStrain?
139	1390.000	65.00	75315	22939	0.305	1.253E+07	1.313	-0.22	361.62	TruStrain?
140	1400.000	65.00	75445	22946	0.304	1.2551E+07	1.313	-0.22	362.2	TruStrain?
141	1410.000	65.00	75545	22976	0.304	1.2567E+07	1.313	-0.23	362.69	TruStrain?
142	1420.000	65.00	75638	22973	0.304	1.2581E+07	1.313	-0.23	363.08	TruStrain?
143	1430.000	65.00	75741	22989	0.304	1.2598E+07	1.313	-0.24	363.56	TruStrain?
144	1440.000	65.00	75795	23002	0.303	1.2606E+07	1.313	-0.24	363.81	TruStrain?
145	1450.000	65.00	75891	23017	0.303	1.2622E+07	1.313	-0.23	364.26	TruStrain?
146	1460.000	65.00	75973	23024	0.303	1.2635E+07	1.313	-0.23	364.62	TruStrain?
147	1470.000	65.00	76041	23039	0.303	1.2646E+07	1.313	-0.23	364.94	TruStrain?
148	1480.000	65.00	76096	23060	0.303	1.2655E+07	1.313	-0.23	365.21	TruStrain?
149	1490.000	65.00	76214	23077	0.303	1.2674E+07	1.313	-0.23	365.75	TruStrain?
150	1500.000	65.00	76299	23082	0.303	1.2687E+07	1.313	-0.23	366.14	TruStrain?
151	1510.000	65.00	76355	23092	0.302	1.2696E+07	1.313	-0.24	366.4	TruStrain?
152	1520.000	65.00	76290	23106	0.303	1.2687E+07	1.312	-0.09	366.6	TruStrain?
153	1530.000	65.00	76476	23146	0.303	1.2717E+07	1.311	-0.15	366.94	TruStrain?
154	1540.000	65.00	76595	23156	0.302	1.2735E+07	1.311	-0.17	367.52	TruStrain?
155	1550.000	65.00	76717	23159	0.302	1.2754E+07	1.311	-0.19	368.06	TruStrain?
156	1560.000	65.00	76828	23186	0.302	1.2772E+07	1.311	-0.20	368.59	TruStrain?
157	1570.000	65.00	76930	23201	0.302	1.2789E+07	1.311	-0.22	369.06	TruStrain?
158	1580.000	65.00	77006	23206	0.301	1.28E+07	1.311	-0.23	369.41	TruStrain?
159	1590.000	65.00	77033	23178	0.301	1.2803E+07	1.310	-0.11	369.76	TruStrain?
160	1600.000	65.00	77058	23253	0.302	1.281E+07	1.309	-0.13	369.82	TruStrain?
161	1610.000	65.00	77210	23265	0.301	1.2834E+07	1.309	-0.16	370.35	TruStrain?
162	1620.000	65.00	77348	23288	0.301	1.2856E+07	1.309	-0.18	371.02	TruStrain?
163	1630.000	65.00	77427	23304	0.301	1.2869E+07	1.309	-0.19	371.38	TruStrain?
164	1640.000	65.00	77512	23319	0.301	1.2883E+07	1.309	-0.21	371.77	TruStrain?
165	1650.000	65.00	77650	23326	0.3	1.2904E+07	1.309	-0.22	372.4	TruStrain?
166	1660.000	65.00	77720	23347	0.3	1.2916E+07	1.309	-0.23	372.73	TruStrain?
167	1670.000	65.00	77585	23352	0.301	1.2895E+07	1.307	-0.02	372.86	TruStrain?
168	1680.000	65.00	77838	23406	0.301	1.2936E+07	1.307	-0.12	373.25	TruStrain?
169	1690.000	65.00	77971	23417	0.3	1.2957E+07	1.307	-0.15	373.91	TruStrain?
170	1700.000	65.00	78095	23438	0.3	1.2977E+07	1.306	-0.17	374.5	TruStrain?
171	1710.000	65.00	78165	23443	0.3	1.2988E+07	1.306	-0.19	374.81	TruStrain?
172	1720.000	65.00	78273	23457	0.3	1.3005E+07	1.306	-0.21	375.3	TruStrain?
173	1730.000	65.00	78366	23477	0.3	1.302E+07	1.306	-0.22	375.75	TruStrain?
174	1740.000	65.00	78472	23480	0.299	1.3036E+07	1.306	-0.23	376.22	TruStrain?
175	1750.000	65.00	78284	23476	0.3	1.3008E+07	1.304	-0.05	376.11	TruStrain?
176	1760.000	65.00	78499	23524	0.3	1.3042E+07	1.304	-0.13	376.32	TruStrain?
177	1770.000	65.00	78615	23536	0.299	1.3061E+07	1.304	-0.15	376.9	TruStrain?
178	1780.000	65.00	78726	23553	0.299	1.3078E+07	1.304	-0.17	377.43	TruStrain?
179	1790.000	65.00	78828	23560	0.299	1.3094E+07	1.304	-0.18	377.89	TruStrain?
180	1800.000	65.00	78915	23582	0.299	1.3109E+07	1.304	-0.20	378.3	TruStrain?
181	1810.000	65.00	78982	23599	0.299	1.3119E+07	1.304	-0.21	378.61	TruStrain?
182	1820.000	65.00	79072	23603	0.298	1.3133E+07	1.304	-0.22	379.02	TruStrain?
183	1830.000	65.00	79110	23615	0.299	1.314E+07	1.304	-0.23	379.2	TruStrain?
184	1840.000	65.00	78975	23645	0.299	1.312E+07	1.301	-0.03	379.48	TruStrain?
185	1850.000	65.00	79280	23693	0.299	1.3169E+07	1.301	-0.13	379.99	TruStrain?
186	1860.000	65.00	79501	23704	0.298	1.3203E+07	1.301	-0.18	381.04	TruStrain?
187	1870.000	65.00	79607	23753	0.298	1.3222E+07	1.301	-0.21	381.57	TruStrain?
188	1880.000	65.00	79549	23804	0.299	1.3215E+07	1.299	-0.01	381.95	TruStrain?
189	1890.000	65.00	79807	23830	0.299	1.3256E+07	1.298	-0.12	382.68	TruStrain?
190	1900.000	65.00	79965	23838	0.298	1.328E+07	1.298	-0.16	383.24	TruStrain?
191	1910.000	65.00	80123	23828	0.297	1.3304E+07	1.298	-0.19	383.92	TruStrain?
192	1920.000	65.00	80220	23889	0.298	1.3322E+07	1.298	-0.21	384.48	TruStrain?
193	1930.000	65.00	80317	23878	0.297	1.3336E+07	1.298	-0.22	384.86	TruStrain?
194	1940.000	65.00	80302	23878	0.297	1.3334E+07	1.297	-0.12	385.03	TruStrain?
195	1950.000	65.00	80429	23925	0.297	1.3355E+07	1.297	-0.13	385.37	TruStrain?
196	1960.000	65.00	80545	23959	0.297	1.3374E+07	1.296	-0.17	385.97	TruStrain?
197	1970.000	65.00	80683	23985	0.297	1.3396E+07	1.296	-0.20	386.62	TruStrain?
198	1980.000	65.00	80795	24002	0.297	1.3414E+07	1.296	-0.22	387.14	TruStrain?
199	1990.000	65.00	80873	24000	0.297	1.3426E+07	1.296	-0.23	387.46	TruStrain?
200	2000.000	65.00	80976	24027	0.297	1.3443E+07	1.296	-0.24	387.97	TruStrain?
201	2010.000	65.00	81007	24030	0.297	1.3448E+07	1.296	-0.24	388.1	TruStrain?
202	2020.000	65.00	80884	24057	0.297	1.343E+07	1.294	-0.09	388.26	TruStrain?
203	2030.000	65.00	81033	24058	0.297	1.3453E+07	1.294	-0.15	388.18	TruStrain?
204	2040.000	65.00	81117	24073	0.297	1.3467E+07	1.294	-0.18	388.62	TruStrain?
205	2050.000	65.00	81185	24074	0.297	1.3477E+07	1.294	-0.19	388.92	TruStrain?
206	2060.000	65.00	81205	24083	0.297	1.3481E+07	1.294	-0.21	389.04	TruStrain?
207	2070.000	65.00	81252	24086	0.296	1.3488E+07	1.294	-0.21	389.25	TruStrain?
208	2080.000	65.00	81297	24082	0.296	1.3495E+07	1.294	-0.21	389.46	TruStrain?
209	2090.000	65.00	81310	24086	0.296	1.3497E+07	1.294	-0.22	389.5	TruStrain?
210	2100.000	65.00	81346	24096	0.296	1.3503E+07	1.294	-0.22	389.67	TruStrain?
211	2110.000	65.00	81436	24101	0.296	1.3517E+07	1.294	-0.21	390.07	TruStrain?
212	2120.000	65.00	81398	24087	0.296	1.351E+07	1.294	-0.20	389.88	TruStrain?
213	2130.000	65.00	81458	24119	0.296	1.3521E+07	1.294	-0.20	390.19	TruStrain?
214	2140.000	65.00	81495	24101	0.296	1.3526E+07	1.294	-0.20	390.33	TruStrain?
215	2150.000	65.00	81507	24099	0.296	1.3527E+07	1.294	-0.20	390.39	TruStrain?
216	2160.000	65.00	81549	24096	0.295	1.3534E+07	1.294	-0.21	390.57	TruStrain?
217	2170.000	65.00	81582	24110	0.296	1.3539E+07	1.294	-0.22	390.74	TruStrain?
218	2180.000	65.00	81652	24115	0.295	1.355E+07	1.294	-0.21	391.05	TruStrain?
219	2190.000	65.00	81713	24127	0.295	1.356E+07	1.294	-0.22	391.34	TruStrain?
220	2200.000	65.00	81735	24146	0.295	1.3564E+07	1.294	-0.23	391.47	TruStrain?
221	2210.000	65.00	81748	24146	0.295	1.3566E+07	1.294	-0.23	391.5	TruStrain?
222	2220.000	65.00	81783	24143	0.295	1.3572E+07	1.294	-0.23	391.67	TruStrain?
223	2230.000	65.00	81861	24161	0.295	1.3584E+07	1.294	-0.24	392.05	TruStrain?
224	2240.000	65.00	81838	24182	0.295	1.3582E+07	1.292	-0.10	392.49	TruStrain?
225	2250.000	65.00	81857	24174	0.295	1.3584E+07	1.292	-0.14	391.97	TruStrain?
226	2260.000	65.00	82007	24216	0.295	1.3609E+07	1.292	-0.17	392.72	TruStrain?
227	2270.000	65.00	81997	24198	0.295	1.3607E+07	1.292	-0.18	392.67	TruStrain?
228	2280.000	65.00	82083	24202	0.295	1.362E+07	1.292	-0.19	393.06	TruStrain?
229	2290.000	65.00	82095	24212	0.295	1.3622E+07	1.292	-0.21	393.13	TruStrain?
230	2300.000	65.00	82204	24233	0.295	1.364E+07	1.292	-0.21	393.65	TruStrain?
231	2310.000	65.00	82285	24247	0.295	1.3653E+07	1.292	-0.23	394.01	TruStrain?
232	2320.000	65.00	82277	24230	0.294	1.3651E+07	1.292	-0.15	394.12	TruStrain?
233	2330.000	65.00	82295	24302	0.295	1.3657E+07	1.290	-0.12	394.07	TruStrain?
234	2340.000	65.00	82386	24312	0.295	1.3671E+07	1.290	-0.14	394.52	TruStrain?
235	2350.000	65.00	82527	24323	0.295	1.3693E+07	1.290	-0.15	395.18	TruStrain?
236	2360.000	65.00	82620	24331	0.294	1.3708E+07	1.290	-0.17	395.58	TruStrain?
237	2370.000	65.00	82569	24351	0.295	1.3701E+07	1.290	-0.18	395.39	TruStrain?
238	2380.000	65.00	82664	24324	0.294	1.3714E+07	1.290	-0.19	395.75	TruStrain?
239	2390.000	65.00	82724	24329	0.294	1.3723E+07	1.290	-0.19	396.03	TruStrain?
240	2400.000	65.00	82765	24357	0.294	1.3731E+07	1.290	-0.20	396.27	TruStrain?
241	2410.000	65.00	82796	24375	0.294	1.3737E+07	1.290	-0.21	396.44	TruStrain?
242	2420.000	65.00	82851	24384	0.294	1.3745E+07	1.290	-0.22	396.67	TruStrain?
243	2430.000	65.00	82867	24372	0.294	1.3747E+07	1.290	-0.23	396.74	TruStrain?
244	2440.000	65.00	82957	24385	0.294	1.3762E+07	1.290	-0.24	397.15	TruStrain?
245	2450.000	65.00	82867	24411	0.295	1.3749E+07	1.287	-0.04	397.71	TruStrain?
246	2460.000	65.00	83012	24445	0.294	1.3773E+07	1.287	-0.09	397.39	TruStrain?
