# Supplementary material for: Effect of components on the curing of glycidyl azide polymer spherical propellant through rheological method
Source: R Soc Open Sci. 2018 Oct 24;5(10):181282. doi: 10.1098/rsos.181282 (PMC6227934; doi:10.1098/rsos.181282)
Supplement: Raw data in text format [file rsos181282supp1.zip › rawdata/B-50.txt]

No	Time	Temperature	Storage Modulus	Loss Modulus	Loss Factor	Composite Viscosity	Gap	Normal Force	Torque	State
	[s]	[��C]	[Pa]	[Pa]	[1]	[mPa��s]	[mm]	[N]	[��N��m]
1	16.000	29.24	33.768	30.638	0.907	7256.8	0.991	0.02	0.21123	TruStrain?
2	32.000	45.60	42.499	32.815	0.772	8545.6	0.980	0.02	0.24926	TruStrain?
3	48.000	49.75	13.35	17.454	1.31	3497.4	0.977	0.02	0.10118	TruStrain?
4	64.000	49.71	14.941	19.134	1.28	3863.7	0.977	0.03	0.1115	TruStrain?
5	80.000	49.75	18.186	21.783	1.2	4516.2	0.977	0.02	0.13032	TruStrain?
6	96.000	49.81	21.006	24.903	1.19	5185.2	0.977	0.02	0.14963	TruStrain?
7	112.000	49.85	26.973	29.323	1.09	6341	0.977	0.02	0.18298	TruStrain?
8	128.000	49.89	31.376	33.247	1.06	7275.7	0.977	0.02	0.20995	TruStrain?
9	144.000	49.92	41.424	41.137	0.993	9291.4	0.977	0.02	0.26812	TruStrain?
10	160.000	49.93	51.965	49.95	0.961	11472	0.977	0.02	0.33101	TruStrain?
11	176.000	49.95	63.19	59.501	0.942	13814	0.977	0.02	0.39859	TruStrain?
12	192.000	49.96	78.958	71.618	0.907	16966	0.977	0.02	0.48954	TruStrain?
13	208.000	49.97	94.603	85.561	0.904	20301	0.977	0.02	0.58577	TruStrain?
14	224.000	49.98	112.25	99.116	0.883	23833	0.977	0.02	0.68772	TruStrain?
15	240.000	49.98	128.06	113.53	0.887	27238	0.977	0.02	0.78595	TruStrain?
16	256.000	49.99	148.64	131	0.881	31534	0.977	0.02	0.90997	TruStrain?
17	272.000	49.99	164.34	145.91	0.888	34978	0.977	0.02	1.0092	TruStrain?
18	288.000	49.99	179.76	159.59	0.888	38258	0.977	0.02	1.1039	TruStrain?
19	304.000	50.00	201.42	179.49	0.891	42938	0.977	0.02	1.239	TruStrain?
20	320.000	50.00	233.33	207.2	0.888	49664	0.977	0.02	1.4331	TruStrain?
21	336.000	50.00	266.1	236.78	0.89	56689	0.977	0.02	1.6357	TruStrain?
22	352.000	50.00	304.29	270.14	0.888	64760	0.977	0.02	1.8687	TruStrain?
23	368.000	50.00	357.45	314.43	0.88	75767	0.977	0.02	2.1864	TruStrain?
24	384.000	50.00	417.31	363.84	0.872	88116	0.977	0.02	2.5426	TruStrain?
25	400.000	50.00	483.57	418.84	0.866	1.0182E+05	0.977	0.03	2.938	TruStrain?
26	416.000	50.00	564.76	485.88	0.86	1.1857E+05	0.977	0.03	3.4211	TruStrain?
27	432.000	50.00	662.18	563.53	0.851	1.3839E+05	0.977	0.03	3.9934	TruStrain?
28	448.000	50.00	763.82	646.83	0.847	1.593E+05	0.977	0.03	4.5967	TruStrain?
29	464.000	50.00	886.82	746.01	0.841	1.8444E+05	0.977	0.03	5.3223	TruStrain?
30	480.000	50.00	1026.7	856.54	0.834	2.128E+05	0.977	0.03	6.1399	TruStrain?
31	496.000	50.00	1178.2	981.06	0.833	2.4401E+05	0.977	0.03	7.0409	TruStrain?
32	512.000	50.00	1342.9	1107.5	0.825	2.7704E+05	0.977	0.03	7.9937	TruStrain?
33	528.000	50.00	1536.7	1256.7	0.818	3.1594E+05	0.977	0.03	9.1168	TruStrain?
34	544.000	50.00	1736.8	1409.2	0.811	3.5596E+05	0.977	0.04	10.272	TruStrain?
35	560.000	50.00	1952.3	1574.1	0.806	3.9913E+05	0.977	0.04	11.517	TruStrain?
36	576.000	50.00	2190.2	1754	0.801	4.4659E+05	0.977	0.04	12.886	TruStrain?
37	592.000	50.00	2444	1945.9	0.796	4.972E+05	0.977	0.04	14.347	TruStrain?
38	608.000	50.00	2718.7	2146.9	0.79	5.5134E+05	0.977	0.05	15.908	TruStrain?
39	624.000	50.00	3011.7	2365	0.785	6.0945E+05	0.977	0.05	17.585	TruStrain?
40	640.000	50.00	3317.7	2585.7	0.779	6.6946E+05	0.977	0.05	19.316	TruStrain?
41	656.000	50.00	3628.3	2815.6	0.776	7.3094E+05	0.977	0.06	21.091	TruStrain?
42	672.000	50.00	3952.5	3057.6	0.774	7.9531E+05	0.977	0.06	22.948	TruStrain?
43	688.000	50.00	4297	3305.1	0.769	8.628E+05	0.977	0.07	24.895	TruStrain?
44	704.000	50.00	4650.3	3563.4	0.766	9.3243E+05	0.977	0.07	26.904	TruStrain?
45	720.000	50.00	5016.3	3829.3	0.763	1.0044E+06	0.977	0.08	28.982	TruStrain?
46	736.000	50.00	5399.3	4099.5	0.759	1.079E+06	0.977	0.09	31.133	TruStrain?
47	752.000	50.00	5787.5	4369.6	0.755	1.1542E+06	0.977	0.09	33.302	TruStrain?
48	768.000	50.00	6192	4655.2	0.752	1.2329E+06	0.977	0.10	35.574	TruStrain?
49	784.000	50.00	6602.5	4940.6	0.748	1.3125E+06	0.977	0.11	37.87	TruStrain?
50	800.000	50.00	7026	5233.2	0.745	1.3943E+06	0.977	0.12	40.23	TruStrain?
51	816.000	50.00	7456.8	5540.5	0.743	1.4785E+06	0.977	0.14	42.661	TruStrain?
52	832.000	50.00	7889.5	5840.5	0.74	1.5623E+06	0.977	0.15	45.076	TruStrain?
53	848.000	50.00	8334.4	6148.6	0.738	1.6484E+06	0.977	0.16	47.559	TruStrain?
54	864.000	50.00	8786.3	6458.6	0.735	1.7355E+06	0.977	0.18	50.075	TruStrain?
55	880.000	50.00	9257	6775.2	0.732	1.8258E+06	0.977	0.19	52.676	TruStrain?
56	896.000	50.00	9739.4	7098.5	0.729	1.9181E+06	0.977	0.21	55.34	TruStrain?
57	912.000	50.00	10243	7425.8	0.725	2.0135E+06	0.977	0.23	58.093	TruStrain?
58	928.000	50.00	10646	7564.2	0.711	2.0785E+06	0.979	0.17	59.847	TruStrain?
59	944.000	50.00	11172	7985.3	0.715	2.1856E+06	0.979	0.23	63.054	TruStrain?
60	960.000	50.00	11604	8190.3	0.706	2.2605E+06	0.981	0.21	65.096	TruStrain?
61	976.000	50.00	12007	8347.5	0.695	2.3274E+06	0.983	0.16	66.951	TruStrain?
62	992.000	50.00	11920	8480.5	0.711	2.3283E+06	0.986	0.00	67.048	TruStrain?
63	1008.000	50.00	12800	8812.7	0.688	2.4733E+06	0.988	0.14	71.231	TruStrain?
64	1024.000	50.00	12935	8934.6	0.691	2.502E+06	0.989	-0.01	72.032	TruStrain?
65	1040.000	50.00	13819	9350.9	0.677	2.6556E+06	0.991	0.13	76.527	TruStrain?
66	1056.000	50.00	14236	9713.3	0.682	2.7429E+06	0.992	0.02	79.027	TruStrain?
67	1072.000	50.00	15012	10059	0.67	2.876E+06	0.993	0.11	82.937	TruStrain?
68	1088.000	50.00	15370	10151	0.66	2.9315E+06	0.996	0.12	84.418	TruStrain?
69	1104.000	50.00	15745	10396	0.66	3.0029E+06	0.998	0.08	86.479	TruStrain?
70	1120.000	50.00	16137	10615	0.658	3.0741E+06	0.999	-0.01	88.505	TruStrain?
71	1136.000	50.00	16939	10925	0.645	3.208E+06	1.001	0.14	92.44	TruStrain?
72	1152.000	50.00	17122	11053	0.646	3.2435E+06	1.004	-0.01	93.363	TruStrain?
73	1168.000	50.00	18087	11525	0.637	3.4133E+06	1.004	0.21	98.476	TruStrain?
74	1184.000	50.00	18372	11615	0.632	3.4592E+06	1.006	0.12	99.559	TruStrain?
75	1200.000	50.00	18733	11800	0.63	3.5236E+06	1.008	0.06	101.5	TruStrain?
76	1216.000	50.00	19530	12180	0.624	3.6633E+06	1.009	0.01	105.57	TruStrain?
77	1232.000	50.00	19910	12301	0.618	3.7247E+06	1.012	0.00	107.24	TruStrain?
78	1248.000	50.00	20690	12629	0.61	3.8579E+06	1.013	0.17	111.16	TruStrain?
79	1264.000	50.00	20978	12751	0.608	3.9071E+06	1.015	0.05	112.45	TruStrain?
80	1280.000	50.00	21810	13139	0.602	4.0524E+06	1.015	0.23	116.91	TruStrain?
81	1296.000	50.00	22351	13335	0.597	4.1423E+06	1.017	0.21	119.29	TruStrain?
82	1312.000	50.00	22953	13588	0.592	4.2453E+06	1.018	0.23	122.33	TruStrain?
83	1328.000	50.00	23408	13738	0.587	4.3197E+06	1.020	0.19	124.4	TruStrain?
84	1344.000	50.00	23877	13899	0.582	4.3971E+06	1.023	0.12	126.55	TruStrain?
85	1360.000	50.00	24319	14203	0.584	4.4823E+06	1.024	-0.01	129.15	TruStrain?
86	1376.000	50.00	25023	14334	0.573	4.5897E+06	1.025	0.15	132.34	TruStrain?
87	1392.000	50.00	25385	14460	0.57	4.6497E+06	1.028	-0.02	133.85	TruStrain?
88	1408.000	50.00	26194	14777	0.564	4.7865E+06	1.028	0.19	138.1	TruStrain?
89	1424.000	50.00	26598	14892	0.56	4.8515E+06	1.030	0.11	139.73	TruStrain?
90	1440.000	50.00	27096	15192	0.561	4.9441E+06	1.031	0.01	142.39	TruStrain?
91	1456.000	50.00	27716	15298	0.552	5.0385E+06	1.033	0.16	145.27	TruStrain?
92	1472.000	50.00	28020	15374	0.549	5.0867E+06	1.035	-0.02	146.44	TruStrain?
93	1488.000	50.00	28767	15664	0.544	5.2131E+06	1.035	0.19	150.41	TruStrain?
94	1504.000	50.00	29180	15780	0.541	5.2797E+06	1.038	0.09	151.97	TruStrain?
95	1520.000	50.00	29919	16061	0.537	5.4046E+06	1.038	0.23	155.93	TruStrain?
96	1536.000	50.00	30326	16149	0.533	5.4682E+06	1.040	0.15	157.49	TruStrain?
97	1552.000	50.00	30741	16309	0.531	5.5385E+06	1.041	0.01	159.49	TruStrain?
98	1568.000	50.00	31521	16554	0.525	5.6665E+06	1.041	0.21	163.48	TruStrain?
99	1584.000	50.00	32040	16680	0.521	5.7489E+06	1.043	0.13	165.58	TruStrain?
100	1600.000	50.00	32727	16930	0.517	5.8644E+06	1.043	0.24	169.19	TruStrain?
101	1616.000	50.00	33049	16978	0.514	5.9133E+06	1.046	0.11	170.21	TruStrain?
102	1632.000	50.00	33708	17217	0.511	6.024E+06	1.046	0.22	173.8	TruStrain?
103	1648.000	50.00	34122	17297	0.507	6.0887E+06	1.048	0.12	175.28	TruStrain?
104	1664.000	50.00	34794	17520	0.504	6.2001E+06	1.048	0.22	178.87	TruStrain?
105	1680.000	50.00	35123	17576	0.5	6.2508E+06	1.051	0.08	179.95	TruStrain?
106	1696.000	50.00	35769	17786	0.497	6.3577E+06	1.051	0.21	183.43	TruStrain?
107	1712.000	50.00	36232	17874	0.493	6.43E+06	1.053	0.08	185.06	TruStrain?
108	1728.000	50.00	36910	18085	0.49	6.5417E+06	1.053	0.19	188.73	TruStrain?
109	1744.000	50.00	37334	18185	0.487	6.6093E+06	1.055	0.07	190.38	TruStrain?
110	1760.000	50.00	37969	18375	0.484	6.7134E+06	1.055	0.20	193.7	TruStrain?
111	1776.000	50.00	38415	18478	0.481	6.7845E+06	1.057	0.14	195.4	TruStrain?
112	1792.000	50.00	38857	18612	0.479	6.8571E+06	1.058	0.03	197.63	TruStrain?
113	1808.000	50.00	39342	18697	0.475	6.9326E+06	1.060	0.11	199.78	TruStrain?
114	1824.000	50.00	39915	18889	0.473	7.0281E+06	1.060	0.23	202.77	TruStrain?
115	1840.000	50.00	40240	18912	0.47	7.0765E+06	1.063	0.08	203.6	TruStrain?
116	1856.000	50.00	40838	19085	0.467	7.1742E+06	1.063	0.19	206.98	TruStrain?
117	1872.000	50.00	41266	19182	0.465	7.2425E+06	1.065	0.08	208.62	TruStrain?
118	1888.000	50.00	41851	19345	0.462	7.3379E+06	1.065	0.20	211.71	TruStrain?
119	1904.000	50.00	41995	19293	0.459	7.3553E+06	1.067	0.01	211.79	TruStrain?
120	1920.000	50.00	42858	19559	0.456	7.4978E+06	1.067	0.12	216.2	TruStrain?
121	1936.000	50.00	43479	19722	0.454	7.5985E+06	1.067	0.19	219.23	TruStrain?
122	1952.000	50.00	43983	19848	0.451	7.6798E+06	1.069	0.01	221.21	TruStrain?
123	1968.000	50.00	44475	19921	0.448	7.756E+06	1.070	0.10	223.66	TruStrain?
124	1984.000	50.00	45052	20070	0.445	7.8496E+06	1.070	0.19	226.48	TruStrain?
125	2000.000	50.00	45117	19999	0.443	7.8545E+06	1.072	0.02	226.16	TruStrain?
126	2016.000	50.00	45997	20270	0.441	8E+06	1.072	0.14	230.68	TruStrain?
127	2032.000	50.00	46544	20416	0.439	8.089E+06	1.072	0.23	233.38	TruStrain?
128	2048.000	50.00	46961	20484	0.436	8.1541E+06	1.074	0.14	234.86	TruStrain?
129	2064.000	50.00	47509	20633	0.434	8.2436E+06	1.074	0.23	237.84	TruStrain?
130	2080.000	50.00	47897	20681	0.432	8.3033E+06	1.076	0.07	239.02	TruStrain?
131	2096.000	50.00	48452	20813	0.43	8.3928E+06	1.076	0.17	242.15	TruStrain?
132	2112.000	50.00	48998	20949	0.428	8.4811E+06	1.077	0.23	244.7	TruStrain?
133	2128.000	50.00	49426	21000	0.425	8.547E+06	1.078	0.10	246.21	TruStrain?
134	2144.000	50.00	49965	21136	0.423	8.6343E+06	1.078	0.19	249.12	TruStrain?
135	2160.000	50.00	50459	21253	0.421	8.714E+06	1.080	0.03	250.99	TruStrain?
136	2176.000	50.00	50918	21302	0.418	8.7844E+06	1.080	0.11	253.47	TruStrain?
137	2192.000	50.00	51458	21422	0.416	8.8712E+06	1.080	0.18	255.96	TruStrain?
138	2208.000	50.00	51973	21559	0.415	8.9552E+06	1.081	0.11	258.22	TruStrain?
139	2224.000	50.00	52435	21638	0.413	9.0279E+06	1.081	0.20	260.62	TruStrain?
140	2240.000	50.00	52849	21698	0.411	9.0924E+06	1.083	0.02	261.95	TruStrain?
141	2256.000	50.00	53444	21818	0.408	9.1873E+06	1.083	0.13	265.07	TruStrain?
142	2272.000	50.00	53955	21933	0.407	9.2695E+06	1.083	0.18	267.44	TruStrain?
143	2288.000	50.00	54456	22049	0.405	9.3504E+06	1.083	0.23	269.77	TruStrain?
144	2304.000	50.00	54871	22120	0.403	9.4158E+06	1.085	0.19	271.35	TruStrain?
145	2320.000	50.00	55356	22179	0.401	9.491E+06	1.086	0.01	273.52	TruStrain?
146	2336.000	50.00	55743	22276	0.4	9.5539E+06	1.086	0.13	275.51	TruStrain?
147	2352.000	50.00	56214	22379	0.398	9.6296E+06	1.086	0.20	277.83	TruStrain?
148	2368.000	50.00	56561	22399	0.396	9.6821E+06	1.088	0.03	278.93	TruStrain?
149	2384.000	50.00	57083	22526	0.395	9.7669E+06	1.088	0.14	281.81	TruStrain?
150	2400.000	50.00	57580	22619	0.393	9.8458E+06	1.088	0.19	284.07	TruStrain?
151	2416.000	50.00	58118	22738	0.391	9.9326E+06	1.088	0.22	286.58	TruStrain?
152	2432.000	50.00	58560	22812	0.39	1.0002E+07	1.090	0.10	288.28	TruStrain?
153	2448.000	50.00	58973	22887	0.388	1.0068E+07	1.090	0.21	290.48	TruStrain?
154	2464.000	50.00	58977	22772	0.386	1.0062E+07	1.092	0.01	289.77	TruStrain?
155	2480.000	50.00	59708	22996	0.385	1.0183E+07	1.092	0.12	293.8	TruStrain?
156	2496.000	50.00	60140	23092	0.384	1.0253E+07	1.092	0.19	295.82	TruStrain?
157	2512.000	50.00	60558	23180	0.383	1.032E+07	1.093	0.06	297.43	TruStrain?
158	2528.000	50.00	60979	23248	0.381	1.0387E+07	1.093	0.18	299.68	TruStrain?
159	2544.000	50.00	61412	23419	0.381	1.0461E+07	1.094	0.05	301.67	TruStrain?
160	2560.000	50.00	61721	23364	0.379	1.0503E+07	1.096	0.02	302.72	TruStrain?
161	2576.000	50.00	62119	23422	0.377	1.0566E+07	1.096	0.11	304.85	TruStrain?
162	2592.000	50.00	62574	23531	0.376	1.064E+07	1.096	0.17	306.99	TruStrain?
163	2608.000	50.00	63048	23613	0.375	1.0715E+07	1.096	0.21	309.15	TruStrain?
164	2624.000	50.00	63505	23699	0.373	1.0788E+07	1.096	0.23	311.24	TruStrain?
165	2640.000	50.00	63898	23740	0.372	1.0849E+07	1.098	0.11	312.5	TruStrain?
166	2656.000	50.00	64319	23830	0.371	1.0917E+07	1.098	0.17	314.96	TruStrain?
167	2672.000	50.00	64751	23913	0.369	1.0986E+07	1.098	0.21	316.97	TruStrain?
168	2688.000	50.00	65085	23949	0.368	1.1038E+07	1.099	0.01	317.95	TruStrain?
169	2704.000	50.00	65493	24021	0.367	1.1102E+07	1.100	0.11	320.34	TruStrain?
170	2720.000	50.00	65929	24088	0.365	1.1171E+07	1.100	0.15	322.31	TruStrain?
171	2736.000	50.00	66346	24176	0.364	1.1239E+07	1.100	0.19	324.26	TruStrain?
172	2752.000	50.00	66758	24256	0.363	1.1304E+07	1.100	0.23	326.16	TruStrain?
173	2768.000	50.00	66984	24207	0.361	1.1336E+07	1.102	0.00	326.56	TruStrain?
174	2784.000	50.00	67577	24378	0.361	1.1434E+07	1.101	0.14	329.88	TruStrain?
175	2800.000	50.00	68005	24462	0.36	1.1502E+07	1.101	0.18	331.87	TruStrain?
176	2816.000	50.00	68444	24546	0.359	1.1573E+07	1.101	0.20	333.89	TruStrain?
177	2832.000	50.00	68730	24583	0.358	1.1617E+07	1.103	-0.02	334.8	TruStrain?
178	2848.000	50.00	69182	24650	0.356	1.1689E+07	1.103	0.17	337.23	TruStrain?
179	2864.000	50.00	69528	24724	0.356	1.1744E+07	1.103	0.22	338.85	TruStrain?
180	2880.000	50.00	69894	24799	0.355	1.1803E+07	1.104	0.04	340.03	TruStrain?
181	2896.000	50.00	70254	24818	0.353	1.1858E+07	1.105	0.12	342.14	TruStrain?
182	2912.000	50.00	70708	24903	0.352	1.1931E+07	1.105	0.14	344.26	TruStrain?
183	2928.000	50.00	71151	24994	0.351	1.2002E+07	1.105	0.16	346.29	TruStrain?
184	2944.000	50.00	71540	25070	0.35	1.2065E+07	1.105	0.19	348.1	TruStrain?
185	2960.000	50.00	71937	25134	0.349	1.2128E+07	1.105	0.22	349.91	TruStrain?
186	2976.000	50.00	72252	25153	0.348	1.2176E+07	1.106	0.10	350.9	TruStrain?
187	2992.000	50.00	72583	25214	0.347	1.2229E+07	1.106	0.17	352.83	TruStrain?
188	3008.000	50.00	72923	25295	0.347	1.2284E+07	1.106	0.22	354.45	TruStrain?
189	3024.000	50.00	73309	25346	0.346	1.2345E+07	1.108	0.08	355.59	TruStrain?
190	3040.000	50.00	73645	25415	0.345	1.2399E+07	1.108	0.14	357.77	TruStrain?
191	3056.000	50.00	74063	25485	0.344	1.2466E+07	1.108	0.16	359.67	TruStrain?
192	3072.000	50.00	74460	25546	0.343	1.2529E+07	1.108	0.19	361.48	TruStrain?
193	3088.000	50.00	74824	25602	0.342	1.2586E+07	1.108	0.22	363.14	TruStrain?
194	3104.000	50.00	75112	25635	0.341	1.2631E+07	1.109	0.07	364.09	TruStrain?
195	3120.000	50.00	75374	25686	0.341	1.2674E+07	1.109	0.16	365.67	TruStrain?
196	3136.000	50.00	75726	25750	0.34	1.273E+07	1.109	0.20	367.29	TruStrain?
197	3152.000	50.00	76094	25878	0.34	1.2792E+07	1.110	-0.01	368.76	TruStrain?
198	3168.000	50.00	76324	25838	0.339	1.2825E+07	1.111	0.06	369.83	TruStrain?
199	3184.000	50.00	76643	25886	0.338	1.2875E+07	1.111	0.13	371.49	TruStrain?
200	3200.000	50.00	76969	25958	0.337	1.2928E+07	1.111	0.16	373.02	TruStrain?
201	3216.000	50.00	77338	26010	0.336	1.2986E+07	1.111	0.19	374.69	TruStrain?
202	3232.000	50.00	77672	26074	0.336	1.304E+07	1.111	0.22	376.23	TruStrain?
203	3248.000	50.00	78091	26150	0.335	1.3107E+07	1.113	0.03	377.5	TruStrain?
204	3264.000	50.00	78351	26134	0.334	1.3145E+07	1.113	0.05	379.07	TruStrain?
205	3280.000	50.00	78667	26206	0.333	1.3197E+07	1.113	0.10	380.79	TruStrain?
206	3296.000	50.00	78932	26249	0.333	1.3239E+07	1.113	0.15	381.96	TruStrain?
207	3312.000	50.00	79273	26327	0.332	1.3294E+07	1.113	0.18	383.57	TruStrain?
208	3328.000	50.00	79593	26369	0.331	1.3345E+07	1.113	0.21	385.02	TruStrain?
209	3344.000	50.00	79907	26449	0.331	1.3396E+07	1.114	0.02	386.12	TruStrain?
210	3360.000	50.00	80206	26450	0.33	1.3441E+07	1.115	0.07	387.62	TruStrain?
211	3376.000	50.00	80499	26488	0.329	1.3488E+07	1.115	0.12	389.16	TruStrain?
212	3392.000	50.00	80818	26548	0.328	1.3539E+07	1.115	0.15	390.64	TruStrain?
213	3408.000	50.00	81143	26600	0.328	1.3591E+07	1.115	0.17	392.13	TruStrain?
214	3424.000	50.00	81489	26647	0.327	1.3645E+07	1.115	0.19	393.7	TruStrain?
215	3440.000	50.00	81836	26712	0.326	1.3701E+07	1.115	0.20	395.31	TruStrain?
216	3456.000	50.00	82152	26780	0.326	1.3752E+07	1.115	0.22	396.79	TruStrain?
217	3472.000	50.00	82424	26803	0.325	1.3794E+07	1.116	0.12	397.55	TruStrain?
218	3488.000	50.00	82736	26858	0.325	1.3844E+07	1.116	0.17	399.43	TruStrain?
219	3504.000	50.00	83052	26905	0.324	1.3894E+07	1.116	0.20	400.9	TruStrain?
220	3520.000	50.00	83354	26962	0.323	1.3943E+07	1.116	0.22	402.29	TruStrain?
221	3536.000	50.00	83626	26973	0.323	1.3985E+07	1.118	0.13	403.05	TruStrain?
222	3552.000	50.00	83887	27026	0.322	1.4027E+07	1.118	0.17	404.7	TruStrain?
223	3568.000	50.00	84163	27079	0.322	1.4071E+07	1.118	0.20	405.98	TruStrain?
224	3584.000	50.00	84530	27133	0.321	1.4129E+07	1.118	0.21	407.64	TruStrain?
225	3600.000	50.00	84853	27194	0.32	1.4181E+07	1.118	0.22	409.15	TruStrain?
226	3616.000	50.00	85190	27231	0.32	1.4234E+07	1.119	0.06	410.24	TruStrain?
227	3632.000	50.00	85375	27239	0.319	1.4263E+07	1.119	0.15	411.53	TruStrain?
228	3648.000	50.00	85664	27295	0.319	1.4309E+07	1.119	0.19	412.88	TruStrain?
229	3664.000	50.00	85954	27346	0.318	1.4356E+07	1.119	0.21	414.19	TruStrain?
230	3680.000	50.00	86272	27390	0.317	1.4406E+07	1.120	0.03	415.2	TruStrain?
231	3696.000	50.00	86464	27416	0.317	1.4436E+07	1.120	0.09	416.54	TruStrain?
232	3712.000	50.00	86735	27467	0.317	1.448E+07	1.120	0.13	417.8	TruStrain?
233	3728.000	50.00	87059	27519	0.316	1.4532E+07	1.120	0.15	419.3	TruStrain?
234	3744.000	50.00	87342	27563	0.316	1.4577E+07	1.120	0.17	420.6	TruStrain?
235	3760.000	50.00	87640	27618	0.315	1.4624E+07	1.120	0.19	421.97	TruStrain?
236	3776.000	50.00	87839	27635	0.315	1.4656E+07	1.120	0.23	422.8	TruStrain?
237	3792.000	50.00	88103	27664	0.314	1.4697E+07	1.122	0.08	423.83	TruStrain?
238	3808.000	50.00	88340	27703	0.314	1.4735E+07	1.122	0.13	425.15	TruStrain?
239	3824.000	50.00	88590	27742	0.313	1.4775E+07	1.122	0.16	426.29	TruStrain?
240	3840.000	50.00	88862	27781	0.313	1.4818E+07	1.122	0.19	427.54	TruStrain?
241	3856.000	50.00	89059	27824	0.312	1.485E+07	1.122	0.23	428.44	TruStrain?
242	3872.000	50.00	89361	27847	0.312	1.4897E+07	1.123	0.10	429.35	TruStrain?
243	3888.000	50.00	89607	27894	0.311	1.4936E+07	1.123	0.14	430.97	TruStrain?
244	3904.000	50.00	89899	27927	0.311	1.4982E+07	1.123	0.15	432.29	TruStrain?
245	3920.000	50.00	90177	27963	0.31	1.5026E+07	1.123	0.17	433.53	TruStrain?
246	3936.000	50.00	90432	28026	0.31	1.5068E+07	1.123	0.19	434.75	TruStrain?
247	3952.000	50.00	90660	28050	0.309	1.5104E+07	1.123	0.21	435.78	TruStrain?
248	3968.000	50.00	90912	28094	0.309	1.5144E+07	1.124	0.02	436.51	TruStrain?
249	3984.000	50.00	91110	28093	0.308	1.5174E+07	1.125	0.10	437.84	TruStrain?
250	4000.000	50.00	91284	28127	0.308	1.5202E+07	1.125	0.15	438.64	TruStrain?
251	4016.000	50.00	91545	28175	0.308	1.5244E+07	1.125	0.17	439.85	TruStrain?
252	4032.000	50.00	91775	28203	0.307	1.5281E+07	1.125	0.20	440.89	TruStrain?
253	4048.000	50.00	92045	28245	0.307	1.5324E+07	1.125	0.21	442.1	TruStrain?
254	4064.000	50.00	92286	28286	0.307	1.5362E+07	1.125	0.23	443.25	TruStrain?
255	4080.000	50.00	92582	28311	0.306	1.5408E+07	1.127	-0.03	443.61	TruStrain?
256	4096.000	50.00	92772	28331	0.305	1.5438E+07	1.127	0.06	445.47	TruStrain?
257	4112.000	50.00	92989	28353	0.305	1.5472E+07	1.127	0.10	446.44	TruStrain?
258	4128.000	50.00	93175	28388	0.305	1.5502E+07	1.127	0.14	447.3	TruStrain?
259	4144.000	50.00	93395	28441	0.305	1.5538E+07	1.127	0.17	448.31	TruStrain?
260	4160.000	50.00	93603	28463	0.304	1.5571E+07	1.127	0.19	449.27	TruStrain?
261	4176.000	50.00	93816	28492	0.304	1.5605E+07	1.127	0.22	450.25	TruStrain?
262	4192.000	50.00	93898	28465	0.303	1.5616E+07	1.128	0.04	450.19	TruStrain?
263	4208.000	50.00	94226	28544	0.303	1.567E+07	1.128	0.10	451.89	TruStrain?
264	4224.000	50.00	94496	28571	0.302	1.5712E+07	1.128	0.12	453.34	TruStrain?
265	4240.000	50.00	94781	28631	0.302	1.5758E+07	1.128	0.13	454.7	TruStrain?
266	4256.000	50.00	95003	28671	0.302	1.5794E+07	1.128	0.15	455.72	TruStrain?
267	4272.000	50.00	95249	28697	0.301	1.5832E+07	1.128	0.17	456.8	TruStrain?
268	4288.000	50.00	95461	28732	0.301	1.5866E+07	1.128	0.19	457.8	TruStrain?
269	4304.000	50.00	95682	28782	0.301	1.5902E+07	1.128	0.20	458.8	TruStrain?
270	4320.000	50.00	95885	28818	0.301	1.5935E+07	1.128	0.23	459.78	TruStrain?
271	4336.000	50.00	96152	28828	0.3	1.5976E+07	1.130	0.07	460.5	TruStrain?
272	4352.000	50.00	96381	28863	0.299	1.6013E+07	1.130	0.12	462.02	TruStrain?
273	4368.000	50.00	96655	28915	0.299	1.6057E+07	1.130	0.13	463.3	TruStrain?
274	4384.000	50.00	96895	28942	0.299	1.6095E+07	1.130	0.15	464.4	TruStrain?
275	4400.000	50.00	97073	28949	0.298	1.6122E+07	1.130	0.18	465.19	TruStrain?
276	4416.000	50.00	97226	28994	0.298	1.6147E+07	1.130	0.21	465.9	TruStrain?
277	4432.000	50.00	97442	29013	0.298	1.6181E+07	1.130	0.18	466.79	TruStrain?
278	4448.000	50.00	97598	29012	0.297	1.6205E+07	1.131	0.09	467.33	TruStrain?
279	4464.000	50.00	97718	29039	0.297	1.6225E+07	1.131	0.14	468.12	TruStrain?
280	4480.000	50.00	97903	29068	0.297	1.6254E+07	1.131	0.18	468.96	TruStrain?
281	4496.000	50.00	98071	29119	0.297	1.6282E+07	1.131	0.21	469.78	TruStrain?
282	4512.000	50.00	98311	29150	0.297	1.632E+07	1.131	0.22	470.86	TruStrain?
283	4528.000	50.00	98567	29203	0.296	1.6361E+07	1.132	0.03	471.64	TruStrain?
284	4544.000	50.00	98779	29183	0.295	1.6393E+07	1.133	0.08	472.74	TruStrain?
285	4560.000	50.00	98972	29225	0.295	1.6424E+07	1.133	0.12	473.92	TruStrain?
286	4576.000	50.00	99098	29233	0.295	1.6444E+07	1.133	0.17	474.45	TruStrain?
287	4592.000	50.00	99261	29271	0.295	1.647E+07	1.133	0.19	475.2	TruStrain?
288	4608.000	50.00	99482	29295	0.294	1.6505E+07	1.133	0.21	476.2	TruStrain?
289	4624.000	50.00	99643	29338	0.294	1.6532E+07	1.133	0.22	476.97	TruStrain?
290	4640.000	50.00	99929	29328	0.293	1.6575E+07	1.134	-0.01	477.82	TruStrain?
291	4656.000	50.00	1.0004E+05	29373	0.294	1.6594E+07	1.134	0.05	478.78	TruStrain?
292	4672.000	50.00	1.0026E+05	29378	0.293	1.6628E+07	1.134	0.08	479.77	TruStrain?
293	4688.000	50.00	1.0044E+05	29407	0.293	1.6657E+07	1.134	0.11	480.62	TruStrain?
294	4704.000	50.00	1.0059E+05	29426	0.293	1.668E+07	1.134	0.14	481.29	TruStrain?
295	4720.000	50.00	1.0076E+05	29460	0.292	1.6707E+07	1.134	0.16	482.07	TruStrain?
296	4736.000	50.00	1.0092E+05	29477	0.292	1.6734E+07	1.134	0.18	482.81	TruStrain?
297	4752.000	50.00	1.0113E+05	29516	0.292	1.6767E+07	1.134	0.19	483.76	TruStrain?
298	4768.000	50.00	1.0129E+05	29544	0.292	1.6793E+07	1.134	0.22	484.51	TruStrain?
299	4784.000	50.00	1.0152E+05	29592	0.292	1.6829E+07	1.134	0.23	485.56	TruStrain?
300	4800.000	50.00	1.0174E+05	29625	0.291	1.6865E+07	1.134	0.22	486.58	TruStrain?
301	4816.000	50.00	1.0193E+05	29657	0.291	1.6896E+07	1.135	0.01	486.89	TruStrain?
302	4832.000	50.00	1.0204E+05	29621	0.29	1.691E+07	1.136	0.08	487.91	TruStrain?
303	4848.000	50.00	1.0217E+05	29669	0.29	1.6933E+07	1.136	0.11	488.56	TruStrain?
304	4864.000	50.00	1.0235E+05	29675	0.29	1.6961E+07	1.136	0.13	489.34	TruStrain?
305	4880.000	50.00	1.026E+05	29717	0.29	1.7E+07	1.136	0.14	490.49	TruStrain?
306	4896.000	50.00	1.0282E+05	29716	0.289	1.7034E+07	1.136	0.15	491.57	TruStrain?
307	4912.000	50.00	1.0302E+05	29766	0.289	1.7067E+07	1.136	0.16	492.42	TruStrain?
308	4928.000	50.00	1.0317E+05	29787	0.289	1.709E+07	1.136	0.19	493.08	TruStrain?
309	4944.000	50.00	1.0332E+05	29836	0.289	1.7115E+07	1.136	0.21	493.77	TruStrain?
310	4960.000	50.00	1.0341E+05	29836	0.289	1.713E+07	1.136	0.23	494.2	TruStrain?
311	4976.000	50.00	1.036E+05	29847	0.288	1.7159E+07	1.137	0.07	494.53	TruStrain?
312	4992.000	50.00	1.0371E+05	29858	0.288	1.7176E+07	1.137	0.13	495.58	TruStrain?
313	5008.000	50.00	1.0389E+05	29911	0.288	1.7206E+07	1.137	0.16	496.46	TruStrain?
314	5024.000	50.00	1.0405E+05	29916	0.288	1.7232E+07	1.137	0.18	497.2	TruStrain?
315	5040.000	50.00	1.0425E+05	29942	0.287	1.7262E+07	1.137	0.19	498.05	TruStrain?
316	5056.000	50.00	1.0445E+05	29955	0.287	1.7293E+07	1.137	0.20	498.96	TruStrain?
317	5072.000	50.00	1.0453E+05	29995	0.287	1.7307E+07	1.137	0.23	499.37	TruStrain?
318	5088.000	50.00	1.047E+05	29985	0.286	1.7333E+07	1.139	0.03	499.32	TruStrain?
319	5104.000	50.00	1.0479E+05	30018	0.286	1.7349E+07	1.139	0.09	500.59	TruStrain?
320	5120.000	50.00	1.0495E+05	30033	0.286	1.7374E+07	1.139	0.13	501.32	TruStrain?
321	5136.000	50.00	1.0499E+05	30041	0.286	1.738E+07	1.139	0.16	501.47	TruStrain?
322	5152.000	50.00	1.0516E+05	30078	0.286	1.7408E+07	1.139	0.17	502.23	TruStrain?
323	5168.000	50.00	1.0543E+05	30091	0.285	1.745E+07	1.139	0.18	503.42	TruStrain?
324	5184.000	50.00	1.0562E+05	30154	0.285	1.7482E+07	1.139	0.19	504.44	TruStrain?
325	5200.000	50.00	1.0581E+05	30157	0.285	1.7511E+07	1.139	0.20	505.22	TruStrain?
326	5216.000	50.00	1.0587E+05	30174	0.285	1.7521E+07	1.139	0.23	505.52	TruStrain?
327	5232.000	50.00	1.06E+05	30163	0.285	1.754E+07	1.141	0.02	505.28	TruStrain?
328	5248.000	50.00	1.061E+05	30200	0.285	1.7557E+07	1.141	0.08	506.64	TruStrain?
329	5264.000	50.00	1.062E+05	30201	0.284	1.7573E+07	1.141	0.11	507.05	TruStrain?
330	5280.000	50.00	1.0632E+05	30219	0.284	1.7592E+07	1.141	0.15	507.59	TruStrain?
331	5296.000	50.00	1.0647E+05	30225	0.284	1.7615E+07	1.141	0.18	508.23	TruStrain?
332	5312.000	50.00	1.0653E+05	30230	0.284	1.7625E+07	1.141	0.23	508.5	TruStrain?
333	5328.000	50.00	1.0669E+05	30232	0.283	1.7648E+07	1.142	0.06	508.67	TruStrain?
334	5344.000	50.00	1.0676E+05	30256	0.283	1.7661E+07	1.142	0.13	509.57	TruStrain?
335	5360.000	50.00	1.069E+05	30266	0.283	1.7683E+07	1.142	0.16	510.21	TruStrain?
336	5376.000	50.00	1.0705E+05	30304	0.283	1.7707E+07	1.143	0.00	510.38	TruStrain?
337	5392.000	50.00	1.0725E+05	30319	0.283	1.7739E+07	1.143	0.04	511.85	TruStrain?
338	5408.000	50.00	1.0744E+05	30340	0.282	1.7768E+07	1.143	0.05	512.68	TruStrain?
339	5424.000	50.00	1.0756E+05	30359	0.282	1.7787E+07	1.143	0.08	513.24	TruStrain?
340	5440.000	50.00	1.0765E+05	30385	0.282	1.7802E+07	1.143	0.11	513.69	TruStrain?
341	5456.000	50.00	1.0785E+05	30393	0.282	1.7834E+07	1.143	0.13	514.61	TruStrain?
342	5472.000	50.00	1.079E+05	30433	0.282	1.7842E+07	1.143	0.15	514.8	TruStrain?
343	5488.000	50.00	1.0808E+05	30441	0.282	1.7871E+07	1.143	0.16	515.65	TruStrain?
344	5504.000	50.00	1.0819E+05	30460	0.282	1.7888E+07	1.143	0.17	516.13	TruStrain?
345	5520.000	50.00	1.0834E+05	30488	0.281	1.7912E+07	1.143	0.18	516.87	TruStrain?
346	5536.000	50.00	1.0849E+05	30527	0.281	1.7937E+07	1.143	0.19	517.51	TruStrain?
347	5552.000	50.00	1.0868E+05	30551	0.281	1.7967E+07	1.143	0.19	518.4	TruStrain?
348	5568.000	50.00	1.0883E+05	30545	0.281	1.799E+07	1.143	0.21	519.11	TruStrain?
349	5584.000	50.00	1.0898E+05	30565	0.28	1.8014E+07	1.143	0.22	519.76	TruStrain?
350	5600.000	50.00	1.091E+05	30600	0.28	1.8034E+07	1.143	0.22	520.35	TruStrain?
351	5616.000	50.00	1.0926E+05	30620	0.28	1.8059E+07	1.143	0.23	521.07	TruStrain?
352	5632.000	50.00	1.0943E+05	30652	0.28	1.8086E+07	1.143	0.22	521.82	TruStrain?
353	5648.000	50.00	1.096E+05	30676	0.28	1.8114E+07	1.143	0.23	522.62	TruStrain?
354	5664.000	50.00	1.0993E+05	30715	0.279	1.8165E+07	1.145	0.06	523.55	TruStrain?
355	5680.000	50.00	1.0996E+05	30718	0.279	1.8171E+07	1.145	0.11	524.29	TruStrain?
356	5696.000	49.99	1.1002E+05	30695	0.279	1.8179E+07	1.145	0.13	524.45	TruStrain?
357	5712.000	50.00	1.1022E+05	30769	0.279	1.8212E+07	1.145	0.15	525.46	TruStrain?
358	5728.000	50.00	1.1044E+05	30766	0.279	1.8247E+07	1.145	0.14	526.45	TruStrain?
359	5744.000	50.00	1.1053E+05	30801	0.279	1.8261E+07	1.145	0.16	526.92	TruStrain?
360	5760.000	50.00	1.1058E+05	30812	0.279	1.827E+07	1.145	0.18	527.14	TruStrain?
361	5776.000	50.00	1.1062E+05	30814	0.279	1.8277E+07	1.145	0.23	527.34	TruStrain?
362	5792.000	50.00	1.1073E+05	30796	0.278	1.8293E+07	1.146	0.13	527.22	TruStrain?
363	5808.000	50.00	1.1081E+05	30825	0.278	1.8306E+07	1.146	0.17	528.18	TruStrain?
364	5824.000	50.00	1.1097E+05	30827	0.278	1.8331E+07	1.146	0.19	528.86	TruStrain?
365	5840.000	50.00	1.1102E+05	30891	0.278	1.8341E+07	1.146	0.19	529.16	TruStrain?
366	5856.000	50.00	1.1121E+05	30893	0.278	1.837E+07	1.146	0.21	530.08	TruStrain?
367	5872.000	50.00	1.1113E+05	30826	0.277	1.8355E+07	1.147	-0.01	529.28	TruStrain?
368	5888.000	50.00	1.1142E+05	30902	0.277	1.8403E+07	1.146	0.12	530.94	TruStrain?
369	5904.000	50.00	1.1148E+05	30910	0.277	1.8412E+07	1.146	0.15	531.25	TruStrain?
370	5920.000	50.00	1.1153E+05	30932	0.277	1.8421E+07	1.146	0.18	531.5	TruStrain?
371	5936.000	50.00	1.1164E+05	30950	0.277	1.8438E+07	1.146	0.21	532.01	TruStrain?
372	5952.000	50.00	1.1179E+05	30959	0.277	1.8461E+07	1.146	0.23	532.65	TruStrain?
373	5968.000	50.00	1.1196E+05	30990	0.277	1.8489E+07	1.148	0.05	532.92	TruStrain?
374	5984.000	50.00	1.1205E+05	30958	0.276	1.8502E+07	1.148	0.09	533.85	TruStrain?
375	6000.000	50.00	1.1209E+05	30989	0.276	1.8508E+07	1.148	0.12	534.03	TruStrain?
376	6016.000	50.00	1.1217E+05	31000	0.276	1.8522E+07	1.148	0.16	534.4	TruStrain?
377	6032.000	50.00	1.1228E+05	31018	0.276	1.854E+07	1.148	0.18	534.94	TruStrain?
378	6048.000	50.00	1.1241E+05	31043	0.276	1.856E+07	1.148	0.19	535.51	TruStrain?
379	6064.000	50.00	1.1247E+05	31036	0.276	1.8569E+07	1.148	0.21	535.74	TruStrain?
380	6080.000	50.00	1.126E+05	31054	0.276	1.859E+07	1.149	-0.01	535.9	TruStrain?
381	6096.000	50.00	1.1269E+05	31040	0.275	1.8604E+07	1.149	0.05	536.77	TruStrain?
382	6112.000	50.00	1.1275E+05	31089	0.276	1.8614E+07	1.149	0.09	537.11	TruStrain?
383	6128.000	50.00	1.1288E+05	31084	0.275	1.8635E+07	1.149	0.11	537.67	TruStrain?
384	6144.000	50.00	1.1301E+05	31096	0.275	1.8654E+07	1.149	0.12	538.25	TruStrain?
385	6160.000	50.00	1.1305E+05	31091	0.275	1.866E+07	1.149	0.14	538.43	TruStrain?
386	6176.000	50.00	1.131E+05	31130	0.275	1.8671E+07	1.149	0.15	538.75	TruStrain?
387	6192.000	50.00	1.1327E+05	31144	0.275	1.8696E+07	1.149	0.16	539.43	TruStrain?
388	6208.000	50.00	1.134E+05	31152	0.275	1.8716E+07	1.149	0.16	540.01	TruStrain?
389	6224.000	50.00	1.1361E+05	31203	0.275	1.8752E+07	1.149	0.15	541.03	TruStrain?
390	6240.000	50.00	1.1376E+05	31199	0.274	1.8774E+07	1.149	0.15	541.69	TruStrain?
391	6256.000	50.00	1.1382E+05	31215	0.274	1.8783E+07	1.149	0.17	541.96	TruStrain?
392	6272.000	50.00	1.14E+05	31254	0.274	1.8814E+07	1.149	0.17	542.84	TruStrain?
393	6288.000	49.99	1.1422E+05	31244	0.274	1.8847E+07	1.149	0.14	543.77	TruStrain?
394	6304.000	50.00	1.1436E+05	31309	0.274	1.887E+07	1.149	0.16	544.53	TruStrain?
395	6320.000	50.00	1.1436E+05	31353	0.274	1.8873E+07	1.149	0.19	544.51	TruStrain?
396	6336.000	50.00	1.1451E+05	31363	0.274	1.8896E+07	1.149	0.19	545.19	TruStrain?
397	6352.000	50.00	1.1457E+05	31356	0.274	1.8905E+07	1.149	0.22	545.47	TruStrain?
398	6368.000	50.00	1.1468E+05	31361	0.273	1.8922E+07	1.150	0.06	545.44	TruStrain?
399	6384.000	50.00	1.1471E+05	31340	0.273	1.8925E+07	1.150	0.12	546.06	TruStrain?
