# Supplementary material for: Effect of components on the curing of glycidyl azide polymer spherical propellant through rheological method
Source: R Soc Open Sci. 2018 Oct 24;5(10):181282. doi: 10.1098/rsos.181282 (PMC6227934; doi:10.1098/rsos.181282)
Supplement: Raw data in text format [file rsos181282supp1.zip › rawdata/B-55.txt]

No	Time	Temperature	Storage Modulus	Loss Modulus	Loss Factor	Composite Viscosity	Gap	Normal Force	Torque	State
	[s]	[��C]	[Pa]	[Pa]	[1]	[mPa��s]	[mm]	[N]	[��N��m]
1	17.000	29.65	428.44	159.17	0.372	72743	0.991	0.03	2.119	TruStrain?
2	34.000	46.89	557.37	195.99	0.352	94032	0.979	0.03	2.7343	TruStrain?
3	51.000	54.69	389.53	108.35	0.278	64349	0.974	0.03	1.8674	TruStrain?
4	68.000	54.64	331.99	104.38	0.314	55388	0.974	0.03	1.5986	TruStrain?
5	85.000	54.70	276.06	104.57	0.379	46982	0.974	0.03	1.3559	TruStrain?
6	102.000	54.77	209.53	109.59	0.523	37633	0.974	0.03	1.0863	TruStrain?
7	119.000	54.83	182.6	132.26	0.724	35883	0.974	0.03	1.0353	TruStrain?
8	136.000	54.87	224.71	160.83	0.716	43980	0.974	0.03	1.269	TruStrain?
9	153.000	54.90	258.6	202.99	0.785	52322	0.974	0.02	1.5102	TruStrain?
10	170.000	54.93	341.35	272.33	0.798	69499	0.974	0.02	2.0055	TruStrain?
11	187.000	54.94	434.53	366.45	0.843	90467	0.974	0.03	2.6103	TruStrain?
12	204.000	54.96	568.8	491.09	0.863	1.196E+05	0.974	0.03	3.4507	TruStrain?
13	221.000	54.97	776.08	668.67	0.862	1.6304E+05	0.974	0.03	4.7042	TruStrain?
14	238.000	54.98	1042.1	893.5	0.857	2.1847E+05	0.974	0.03	6.3044	TruStrain?
15	255.000	54.98	1373.2	1164.4	0.848	2.8654E+05	0.974	0.03	8.2688	TruStrain?
16	272.000	54.99	1802	1506.8	0.836	3.7385E+05	0.974	0.04	10.787	TruStrain?
17	289.000	54.99	2285.7	1892.4	0.828	4.7228E+05	0.974	0.04	13.627	TruStrain?
18	306.000	54.99	2861.9	2328.4	0.814	5.8719E+05	0.974	0.04	16.943	TruStrain?
19	323.000	55.00	3473.3	2791.1	0.804	7.0916E+05	0.974	0.05	20.462	TruStrain?
20	340.000	55.00	4159.8	3310.8	0.796	8.4614E+05	0.974	0.06	24.415	TruStrain?
21	357.000	55.00	4926	3874.7	0.787	9.9748E+05	0.974	0.07	28.782	TruStrain?
22	374.000	55.00	5742.4	4457.6	0.776	1.157E+06	0.974	0.08	33.383	TruStrain?
23	391.000	55.00	6601.8	5076.2	0.769	1.3254E+06	0.974	0.10	38.242	TruStrain?
24	408.000	55.00	7513.3	5712.2	0.76	1.5021E+06	0.974	0.11	43.341	TruStrain?
25	425.000	55.00	8479.2	6381.7	0.753	1.689E+06	0.974	0.14	48.733	TruStrain?
26	442.000	55.00	9477.6	7066.3	0.746	1.8815E+06	0.974	0.16	54.286	TruStrain?
27	459.000	55.00	10495	7752.6	0.739	2.0766E+06	0.974	0.19	59.914	TruStrain?
28	476.000	55.00	11432	8420.2	0.737	2.2597E+06	0.974	0.16	65.191	TruStrain?
29	493.000	55.00	12202	8734.1	0.716	2.3882E+06	0.978	0.20	68.767	TruStrain?
30	510.000	55.00	13073	9232.6	0.706	2.5471E+06	0.981	0.21	73.279	TruStrain?
31	527.000	55.00	13407	9385.8	0.7	2.6048E+06	0.987	0.00	74.691	TruStrain?
32	544.000	55.00	14219	9884.6	0.695	2.7561E+06	0.991	0.01	79.131	TruStrain?
33	561.000	55.00	15314	10507	0.686	2.9558E+06	0.995	0.23	85	TruStrain?
34	578.000	55.00	16328	10944	0.67	3.1284E+06	0.999	0.17	89.837	TruStrain?
35	595.000	55.00	16957	11117	0.656	3.2271E+06	1.006	0.05	92.582	TruStrain?
36	612.000	55.00	17733	11548	0.651	3.368E+06	1.010	0.02	96.796	TruStrain?
37	629.000	55.00	18629	11951	0.642	3.5225E+06	1.015	0.07	101.13	TruStrain?
38	646.000	55.00	19869	12637	0.636	3.7477E+06	1.019	0.03	107.68	TruStrain?
39	663.000	55.00	20339	12665	0.623	3.8133E+06	1.025	0.02	109.44	TruStrain?
40	680.000	55.00	21775	13428	0.617	4.0716E+06	1.028	0.20	117.05	TruStrain?
41	697.000	55.00	22367	13751	0.615	4.1787E+06	1.034	0.03	119.9	TruStrain?
42	714.000	55.00	23281	14051	0.604	4.3278E+06	1.038	0.03	124.29	TruStrain?
43	731.000	55.00	24600	14582	0.593	4.5513E+06	1.042	0.24	130.91	TruStrain?
44	748.000	55.00	25442	14819	0.582	4.686E+06	1.048	0.13	134.6	TruStrain?
45	765.000	55.00	26454	15218	0.575	4.8572E+06	1.052	0.17	139.6	TruStrain?
46	782.000	55.00	27427	15564	0.567	5.019E+06	1.056	0.20	144.21	TruStrain?
47	799.000	55.00	28232	15867	0.562	5.1543E+06	1.062	0.04	147.94	TruStrain?
48	816.000	55.00	29289	16171	0.552	5.3248E+06	1.066	0.19	153.12	TruStrain?
49	833.000	55.00	30253	16525	0.546	5.4865E+06	1.070	0.11	157.67	TruStrain?
50	850.000	55.00	31070	16705	0.538	5.6145E+06	1.075	0.16	161.42	TruStrain?
51	867.000	55.00	31807	16939	0.533	5.7353E+06	1.080	0.01	164.68	TruStrain?
52	884.000	55.00	32931	17284	0.525	5.9191E+06	1.083	0.23	170.5	TruStrain?
53	901.000	55.00	33583	17403	0.518	6.0199E+06	1.089	0.03	172.71	TruStrain?
54	918.000	55.00	34748	17752	0.511	6.2102E+06	1.091	0.18	178.9	TruStrain?
55	935.000	55.00	35676	18003	0.505	6.36E+06	1.095	0.19	182.89	TruStrain?
56	952.000	55.00	36526	18210	0.499	6.4956E+06	1.099	0.17	186.67	TruStrain?
57	969.000	55.00	37295	18404	0.493	6.619E+06	1.104	0.00	190.17	TruStrain?
58	986.000	55.00	38322	18659	0.487	6.7837E+06	1.108	0.08	195.16	TruStrain?
59	1003.000	55.00	39272	18898	0.481	6.9363E+06	1.110	0.10	199.66	TruStrain?
60	1020.000	55.00	40086	19043	0.475	7.0632E+06	1.114	0.12	203.25	TruStrain?
61	1037.000	55.00	40747	19183	0.471	7.1678E+06	1.119	0.02	206.02	TruStrain?
62	1054.000	55.00	41850	19451	0.465	7.3449E+06	1.121	0.17	211.59	TruStrain?
63	1071.000	55.00	42708	19634	0.46	7.4811E+06	1.124	0.09	215.15	TruStrain?
64	1088.000	55.00	43521	19790	0.455	7.6091E+06	1.128	0.06	218.84	TruStrain?
65	1105.000	55.00	44387	19972	0.45	7.7465E+06	1.131	0.11	223.04	TruStrain?
66	1122.000	55.00	45379	20186	0.445	7.9046E+06	1.132	0.18	227.84	TruStrain?
67	1139.000	55.00	46350	20390	0.44	8.0591E+06	1.134	0.20	232.01	TruStrain?
68	1156.000	55.00	47322	20592	0.435	8.2137E+06	1.136	0.23	236.6	TruStrain?
69	1173.000	55.00	48239	20768	0.431	8.3587E+06	1.138	0.24	240.77	TruStrain?
70	1190.000	55.00	49065	20979	0.428	8.4928E+06	1.142	-0.01	244.24	TruStrain?
71	1207.000	55.00	49839	21045	0.422	8.6102E+06	1.144	0.16	248.17	TruStrain?
72	1224.000	55.00	50702	21219	0.419	8.7477E+06	1.146	0.17	251.99	TruStrain?
73	1241.000	55.00	51523	21379	0.415	8.878E+06	1.148	0.14	255.74	TruStrain?
74	1258.000	55.00	52337	21526	0.411	9.0067E+06	1.151	0.08	259.19	TruStrain?
75	1275.000	55.00	53019	21683	0.409	9.1166E+06	1.153	0.01	262.47	TruStrain?
76	1292.000	55.00	53667	21773	0.406	9.2176E+06	1.154	0.23	265.95	TruStrain?
77	1309.000	55.00	54388	21896	0.403	9.3313E+06	1.156	0.17	268.65	TruStrain?
78	1326.000	55.00	55013	22026	0.4	9.4313E+06	1.159	0.14	271.57	TruStrain?
79	1343.000	55.00	55649	22118	0.397	9.5307E+06	1.161	0.16	274.54	TruStrain?
80	1360.000	55.00	56332	22228	0.395	9.6383E+06	1.164	0.16	277.49	TruStrain?
81	1377.000	55.00	57009	22345	0.392	9.7453E+06	1.165	0.22	280.88	TruStrain?
82	1394.000	55.00	57599	22422	0.389	9.8372E+06	1.169	0.06	282.95	TruStrain?
83	1411.000	55.00	58368	22574	0.387	9.9602E+06	1.171	0.10	286.91	TruStrain?
84	1428.000	55.00	58844	22629	0.385	1.0034E+07	1.173	0.00	288.88	TruStrain?
85	1445.000	55.00	59564	22757	0.382	1.0148E+07	1.174	0.22	292.66	TruStrain?
86	1462.000	55.00	60219	22860	0.38	1.0252E+07	1.176	0.21	295.3	TruStrain?
87	1479.000	55.00	60878	22960	0.377	1.0355E+07	1.178	0.20	298.16	TruStrain?
88	1496.000	55.00	61462	23040	0.375	1.0447E+07	1.180	0.16	300.93	TruStrain?
89	1513.000	55.00	62137	23142	0.372	1.0553E+07	1.182	0.12	304.03	TruStrain?
90	1530.000	55.00	62811	23247	0.37	1.0659E+07	1.184	0.02	306.95	TruStrain?
91	1547.000	55.00	63353	23336	0.368	1.0745E+07	1.184	0.22	310.04	TruStrain?
92	1564.000	55.00	63963	23413	0.366	1.0841E+07	1.186	0.18	312.29	TruStrain?
93	1581.000	55.00	64610	23508	0.364	1.0943E+07	1.189	0.07	314.92	TruStrain?
94	1598.000	55.00	65145	23607	0.362	1.1028E+07	1.190	0.23	318.18	TruStrain?
95	1615.000	55.00	65744	23677	0.36	1.1121E+07	1.192	0.14	320.22	TruStrain?
96	1632.000	55.00	66376	23762	0.358	1.1221E+07	1.194	0.05	323.26	TruStrain?
97	1649.000	55.00	66983	23869	0.356	1.1317E+07	1.194	0.22	326.54	TruStrain?
98	1666.000	55.00	67571	23951	0.354	1.141E+07	1.195	0.22	328.86	TruStrain?
99	1683.000	55.00	67899	23909	0.352	1.1457E+07	1.198	0.03	329.63	TruStrain?
100	1700.000	55.00	68661	24090	0.351	1.1581E+07	1.199	0.16	334.15	TruStrain?
101	1717.000	55.00	69285	24224	0.35	1.1682E+07	1.201	0.02	336.52	TruStrain?
102	1734.000	55.00	69800	24253	0.347	1.176E+07	1.201	0.18	339.33	TruStrain?
103	1751.000	55.00	70447	24357	0.346	1.1863E+07	1.203	0.10	341.76	TruStrain?
104	1768.000	55.00	71006	24419	0.344	1.1951E+07	1.203	0.20	344.82	TruStrain?
105	1785.000	55.00	71648	24527	0.342	1.2053E+07	1.203	0.23	347.76	TruStrain?
106	1802.000	55.00	72304	24570	0.34	1.2154E+07	1.205	0.05	349.97	TruStrain?
107	1819.000	55.00	72877	24644	0.338	1.2244E+07	1.205	0.11	353.29	TruStrain?
108	1836.000	55.00	73458	24750	0.337	1.2337E+07	1.205	0.16	355.96	TruStrain?
109	1853.000	55.00	74010	24827	0.335	1.2424E+07	1.205	0.20	358.48	TruStrain?
110	1870.000	55.00	74568	24903	0.334	1.2512E+07	1.205	0.22	361	TruStrain?
111	1887.000	55.00	75142	24999	0.333	1.2604E+07	1.206	0.13	363.28	TruStrain?
112	1904.000	55.00	75646	25056	0.331	1.2683E+07	1.206	0.19	365.93	TruStrain?
113	1921.000	55.00	76058	25134	0.33	1.2749E+07	1.208	0.01	367.21	TruStrain?
114	1938.000	55.00	76543	25176	0.329	1.2824E+07	1.209	0.12	369.66	TruStrain?
115	1955.000	55.00	76855	25215	0.328	1.2873E+07	1.209	0.21	371.42	TruStrain?
116	1972.000	55.00	77301	25265	0.327	1.2943E+07	1.212	0.03	372.71	TruStrain?
117	1989.000	55.00	77591	25281	0.326	1.2988E+07	1.213	0.12	374.57	TruStrain?
118	2006.000	55.00	77969	25344	0.325	1.3048E+07	1.213	0.20	376.48	TruStrain?
119	2023.000	55.00	78421	25375	0.324	1.3118E+07	1.215	0.06	377.73	TruStrain?
120	2040.000	55.00	78777	25437	0.323	1.3175E+07	1.215	0.16	380.14	TruStrain?
121	2057.000	55.00	79118	25488	0.322	1.3229E+07	1.215	0.23	381.71	TruStrain?
122	2074.000	55.00	79490	25536	0.321	1.3288E+07	1.216	0.23	383.19	TruStrain?
123	2091.000	55.00	79950	25558	0.32	1.3359E+07	1.219	0.01	384.46	TruStrain?
124	2108.000	55.00	80249	25596	0.319	1.3406E+07	1.219	0.13	386.84	TruStrain?
125	2125.000	55.00	80562	25645	0.318	1.3456E+07	1.219	0.21	388.25	TruStrain?
126	2142.000	55.00	80945	25696	0.317	1.3516E+07	1.221	0.14	389.6	TruStrain?
127	2159.000	55.00	81275	25729	0.317	1.3568E+07	1.221	0.22	391.47	TruStrain?
128	2176.000	55.00	81609	25746	0.315	1.3619E+07	1.223	0.11	392.37	TruStrain?
129	2193.000	55.00	81899	25799	0.315	1.3666E+07	1.223	0.19	394.3	TruStrain?
130	2210.000	55.00	82182	25771	0.314	1.3708E+07	1.225	0.02	394.78	TruStrain?
131	2227.000	55.00	82649	25876	0.313	1.3784E+07	1.225	0.13	397.51	TruStrain?
132	2244.000	55.00	82960	25918	0.312	1.3833E+07	1.225	0.20	399.12	TruStrain?
133	2261.000	55.00	83306	25955	0.312	1.3887E+07	1.226	0.14	400.26	TruStrain?
134	2278.000	55.00	83603	25984	0.311	1.3934E+07	1.226	0.21	402.03	TruStrain?
135	2295.000	55.00	84013	26033	0.31	1.3998E+07	1.229	0.03	402.9	TruStrain?
136	2312.000	55.00	84304	26059	0.309	1.4044E+07	1.229	0.13	405.24	TruStrain?
137	2329.000	55.00	84643	26104	0.308	1.4097E+07	1.229	0.17	406.75	TruStrain?
138	2346.000	55.00	84954	26163	0.308	1.4148E+07	1.229	0.22	408.18	TruStrain?
139	2363.000	55.00	85339	26168	0.307	1.4206E+07	1.231	0.09	409.3	TruStrain?
140	2380.000	55.00	85630	26208	0.306	1.4253E+07	1.231	0.16	411.26	TruStrain?
141	2397.000	55.00	85921	26256	0.306	1.4299E+07	1.231	0.20	412.57	TruStrain?
142	2414.000	55.00	86226	26277	0.305	1.4346E+07	1.231	0.23	413.94	TruStrain?
143	2431.000	55.00	86642	26344	0.304	1.4413E+07	1.231	0.23	415.84	TruStrain?
144	2448.000	55.00	87096	26412	0.303	1.4485E+07	1.231	0.22	417.95	TruStrain?
145	2465.000	55.00	87482	26471	0.303	1.4547E+07	1.231	0.23	419.68	TruStrain?
146	2482.000	55.00	87901	26503	0.302	1.4612E+07	1.232	0.18	421.53	TruStrain?
147	2499.000	55.00	88255	26517	0.3	1.4667E+07	1.233	0.11	422.78	TruStrain?
148	2516.000	55.00	88585	26544	0.3	1.4718E+07	1.233	0.13	424.66	TruStrain?
149	2533.000	55.00	88879	26611	0.299	1.4766E+07	1.233	0.15	426.07	TruStrain?
150	2550.000	55.00	89204	26653	0.299	1.4817E+07	1.233	0.17	427.5	TruStrain?
151	2567.000	55.00	89520	26696	0.298	1.4868E+07	1.233	0.20	428.97	TruStrain?
152	2584.000	55.00	89760	26771	0.298	1.4908E+07	1.235	-0.01	429.61	TruStrain?
153	2601.000	55.00	89962	26729	0.297	1.4936E+07	1.235	0.13	430.75	TruStrain?
154	2618.000	55.00	90070	26744	0.297	1.4954E+07	1.235	0.21	431.45	TruStrain?
155	2635.000	55.00	90322	26815	0.297	1.4995E+07	1.237	-0.01	432.02	TruStrain?
156	2652.000	55.00	90505	26760	0.296	1.5021E+07	1.237	0.13	433.42	TruStrain?
157	2669.000	55.00	90709	26808	0.296	1.5054E+07	1.237	0.19	434.35	TruStrain?
158	2686.000	55.00	90864	26787	0.295	1.5077E+07	1.239	0.03	434.45	TruStrain?
159	2703.000	55.00	91137	26845	0.295	1.5121E+07	1.239	0.11	436.11	TruStrain?
160	2720.000	55.00	91292	26844	0.294	1.5145E+07	1.239	0.18	436.99	TruStrain?
161	2737.000	55.00	91474	26869	0.294	1.5174E+07	1.240	0.23	437.8	TruStrain?
162	2754.000	55.00	91714	26877	0.293	1.5211E+07	1.241	0.09	438.24	TruStrain?
163	2771.000	55.00	91856	26898	0.293	1.5233E+07	1.241	0.16	439.53	TruStrain?
164	2788.000	55.00	92058	26936	0.293	1.5266E+07	1.241	0.21	440.47	TruStrain?
165	2805.000	55.00	92291	26940	0.292	1.5301E+07	1.243	0.12	440.84	TruStrain?
166	2822.000	55.00	92455	26978	0.292	1.5328E+07	1.243	0.19	442.26	TruStrain?
167	2839.000	55.00	92661	26989	0.291	1.536E+07	1.243	0.22	443.17	TruStrain?
168	2856.000	55.00	92996	27024	0.291	1.5413E+07	1.245	0.04	444.05	TruStrain?
169	2873.000	55.00	93132	27027	0.29	1.5434E+07	1.245	0.12	445.35	TruStrain?
170	2890.000	55.00	93311	27056	0.29	1.5463E+07	1.245	0.16	446.14	TruStrain?
171	2907.000	55.00	93493	27072	0.29	1.5491E+07	1.245	0.21	446.96	TruStrain?
172	2924.000	55.00	93780	27092	0.289	1.5536E+07	1.246	0.06	447.9	TruStrain?
173	2941.000	55.00	93858	27104	0.289	1.5548E+07	1.246	0.15	448.63	TruStrain?
174	2958.000	55.00	94032	27117	0.288	1.5575E+07	1.246	0.19	449.39	TruStrain?
175	2975.000	55.00	94236	27157	0.288	1.5608E+07	1.246	0.22	450.34	TruStrain?
176	2992.000	55.00	94369	27119	0.287	1.5627E+07	1.249	0.01	450.03	TruStrain?
177	3009.000	55.00	94681	27178	0.287	1.5678E+07	1.249	0.11	452.38	TruStrain?
178	3026.000	55.00	94810	27199	0.287	1.5698E+07	1.249	0.15	452.96	TruStrain?
179	3043.000	55.00	95010	27220	0.286	1.573E+07	1.249	0.17	453.85	TruStrain?
180	3060.000	55.00	95178	27247	0.286	1.5757E+07	1.249	0.20	454.63	TruStrain?
181	3077.000	55.00	95435	27289	0.286	1.5798E+07	1.249	0.19	455.81	TruStrain?
182	3094.000	55.00	95743	27327	0.285	1.5847E+07	1.249	0.18	457.22	TruStrain?
183	3111.000	55.00	96072	27343	0.285	1.5898E+07	1.249	0.17	458.69	TruStrain?
184	3128.000	55.00	96336	27422	0.285	1.5941E+07	1.249	0.16	459.95	TruStrain?
185	3145.000	55.00	96561	27438	0.284	1.5977E+07	1.249	0.17	460.98	TruStrain?
186	3162.000	55.00	96741	27442	0.284	1.6004E+07	1.249	0.18	461.79	TruStrain?
187	3179.000	55.00	96956	27485	0.283	1.6039E+07	1.249	0.19	462.78	TruStrain?
188	3196.000	55.00	97140	27510	0.283	1.6068E+07	1.249	0.19	463.61	TruStrain?
189	3213.000	55.00	97364	27535	0.283	1.6104E+07	1.249	0.19	464.63	TruStrain?
190	3230.000	55.00	97583	27582	0.283	1.6139E+07	1.249	0.21	465.66	TruStrain?
191	3247.000	55.00	97729	27605	0.282	1.6163E+07	1.249	0.23	466.33	TruStrain?
192	3264.000	55.00	97865	27588	0.282	1.6183E+07	1.251	0.12	466.24	TruStrain?
193	3281.000	55.00	97914	27599	0.282	1.6191E+07	1.251	0.18	467.16	TruStrain?
194	3298.000	55.00	97999	27608	0.282	1.6204E+07	1.251	0.22	467.55	TruStrain?
195	3315.000	55.00	98175	27604	0.281	1.6231E+07	1.253	0.05	467.63	TruStrain?
196	3332.000	55.00	98204	27593	0.281	1.6235E+07	1.253	0.13	468.44	TruStrain?
197	3349.000	55.00	98288	27609	0.281	1.6248E+07	1.253	0.17	468.8	TruStrain?
198	3366.000	55.00	98361	27611	0.281	1.626E+07	1.253	0.21	469.12	TruStrain?
199	3383.000	55.00	98551	27617	0.28	1.6289E+07	1.254	0.10	469.26	TruStrain?
200	3400.000	55.00	98642	27639	0.28	1.6304E+07	1.254	0.15	470.45	TruStrain?
201	3417.000	55.00	98728	27654	0.28	1.6318E+07	1.254	0.20	470.78	TruStrain?
202	3434.000	55.00	98992	27682	0.28	1.6359E+07	1.256	0.01	471.49	TruStrain?
203	3451.000	55.00	98963	27661	0.28	1.6354E+07	1.256	0.07	471.9	TruStrain?
204	3468.000	55.00	99052	27663	0.279	1.6368E+07	1.256	0.12	472.27	TruStrain?
205	3485.000	55.00	99119	27677	0.279	1.6379E+07	1.256	0.17	472.57	TruStrain?
206	3502.000	55.00	99198	27689	0.279	1.6391E+07	1.256	0.22	472.92	TruStrain?
207	3519.000	55.00	99232	27585	0.278	1.6392E+07	1.258	0.03	472.17	TruStrain?
208	3536.000	55.00	99525	27694	0.278	1.6442E+07	1.259	0.04	474.2	TruStrain?
209	3553.000	55.00	99567	27688	0.278	1.6448E+07	1.259	0.10	474.59	TruStrain?
210	3570.000	55.00	99660	27727	0.278	1.6464E+07	1.259	0.14	475.04	TruStrain?
211	3587.000	55.00	99716	27725	0.278	1.6472E+07	1.259	0.17	475.29	TruStrain?
212	3604.000	55.00	99872	27731	0.278	1.6496E+07	1.259	0.19	475.96	TruStrain?
213	3621.000	55.00	99963	27762	0.278	1.6512E+07	1.259	0.22	476.42	TruStrain?
214	3638.000	55.00	1.002E+05	27778	0.277	1.6548E+07	1.261	0.09	477.02	TruStrain?
215	3655.000	55.00	1.0026E+05	27777	0.277	1.6557E+07	1.261	0.16	477.73	TruStrain?
216	3672.000	55.00	1.0029E+05	27796	0.277	1.6564E+07	1.261	0.19	477.9	TruStrain?
217	3689.000	55.00	1.0041E+05	27806	0.277	1.6583E+07	1.261	0.22	478.45	TruStrain?
218	3706.000	55.00	1.0073E+05	27806	0.276	1.6631E+07	1.262	0.00	479.18	TruStrain?
219	3723.000	55.00	1.0069E+05	27799	0.276	1.6625E+07	1.263	0.11	479.69	TruStrain?
220	3740.000	55.00	1.0087E+05	27839	0.276	1.6654E+07	1.263	0.10	480.53	TruStrain?
221	3757.000	55.00	1.011E+05	27875	0.276	1.6691E+07	1.263	0.09	481.63	TruStrain?
222	3774.000	55.00	1.0128E+05	27904	0.276	1.672E+07	1.263	0.08	482.47	TruStrain?
223	3791.000	55.00	1.0149E+05	27940	0.275	1.6753E+07	1.263	0.07	483.41	TruStrain?
224	3808.000	55.00	1.0164E+05	27958	0.275	1.6778E+07	1.263	0.07	484.14	TruStrain?
225	3825.000	55.00	1.0186E+05	27992	0.275	1.6812E+07	1.263	0.06	485.1	TruStrain?
226	3842.000	55.00	1.0199E+05	28037	0.275	1.6835E+07	1.263	0.06	485.73	TruStrain?
227	3859.000	55.00	1.0213E+05	28045	0.275	1.6855E+07	1.263	0.06	486.35	TruStrain?
228	3876.000	55.00	1.0223E+05	28071	0.275	1.6872E+07	1.263	0.07	486.87	TruStrain?
229	3893.000	55.00	1.023E+05	28077	0.274	1.6884E+07	1.263	0.11	487.19	TruStrain?
230	3910.000	55.00	1.023E+05	28082	0.275	1.6884E+07	1.263	0.17	487.17	TruStrain?
231	3927.000	55.00	1.0232E+05	28086	0.274	1.6888E+07	1.263	0.22	487.28	TruStrain?
232	3944.000	55.00	1.0237E+05	28052	0.274	1.6893E+07	1.264	0.06	486.7	TruStrain?
233	3961.000	55.00	1.0238E+05	28040	0.274	1.6895E+07	1.264	0.12	487.51	TruStrain?
234	3978.000	55.00	1.0242E+05	28056	0.274	1.6901E+07	1.264	0.17	487.69	TruStrain?
235	3995.000	55.00	1.025E+05	28058	0.274	1.6913E+07	1.264	0.20	488	TruStrain?
236	4012.000	55.00	1.0252E+05	28082	0.274	1.6918E+07	1.264	0.23	488.11	TruStrain?
237	4029.000	55.00	1.0271E+05	28050	0.273	1.6945E+07	1.266	0.04	488.26	TruStrain?
238	4046.000	55.00	1.0267E+05	28062	0.273	1.694E+07	1.266	0.10	488.84	TruStrain?
239	4063.000	55.00	1.0272E+05	28055	0.273	1.6947E+07	1.266	0.14	488.98	TruStrain?
240	4080.000	55.00	1.0275E+05	28061	0.273	1.6952E+07	1.266	0.18	489.13	TruStrain?
241	4097.000	55.00	1.0279E+05	28096	0.273	1.696E+07	1.266	0.20	489.33	TruStrain?
242	4114.000	55.00	1.0289E+05	28102	0.273	1.6975E+07	1.266	0.23	489.78	TruStrain?
243	4131.000	55.00	1.0303E+05	28061	0.272	1.6996E+07	1.269	0.03	489.46	TruStrain?
244	4148.000	55.00	1.0311E+05	28098	0.273	1.7008E+07	1.269	0.05	490.57	TruStrain?
245	4165.000	55.00	1.0314E+05	28103	0.272	1.7013E+07	1.269	0.09	490.91	TruStrain?
246	4182.000	55.00	1.0317E+05	28100	0.272	1.7018E+07	1.269	0.12	491.02	TruStrain?
247	4199.000	55.00	1.0327E+05	28100	0.272	1.7033E+07	1.269	0.13	491.47	TruStrain?
248	4216.000	55.00	1.0333E+05	28124	0.272	1.7044E+07	1.269	0.14	491.74	TruStrain?
249	4233.000	55.00	1.0347E+05	28152	0.272	1.7066E+07	1.269	0.16	492.43	TruStrain?
250	4250.000	55.00	1.0348E+05	28147	0.272	1.7067E+07	1.269	0.18	492.42	TruStrain?
251	4267.000	55.00	1.0353E+05	28176	0.272	1.7077E+07	1.269	0.20	492.74	TruStrain?
252	4284.000	55.00	1.0358E+05	28145	0.272	1.7083E+07	1.269	0.23	492.86	TruStrain?
253	4301.000	55.00	1.038E+05	28145	0.271	1.7117E+07	1.271	0.13	493.38	TruStrain?
254	4318.000	55.00	1.0375E+05	28177	0.272	1.711E+07	1.271	0.17	493.69	TruStrain?
255	4335.000	55.00	1.0378E+05	28188	0.272	1.7116E+07	1.271	0.21	493.81	TruStrain?
256	4352.000	55.00	1.0386E+05	28179	0.271	1.7128E+07	1.271	0.23	494.16	TruStrain?
257	4369.000	55.00	1.0405E+05	28213	0.271	1.7159E+07	1.272	0.03	494.68	TruStrain?
258	4386.000	55.00	1.0408E+05	28151	0.27	1.716E+07	1.272	0.03	494.91	TruStrain?
259	4403.000	55.00	1.0419E+05	28197	0.271	1.7178E+07	1.272	0.03	495.7	TruStrain?
260	4420.000	55.00	1.044E+05	28243	0.271	1.7213E+07	1.272	0.01	496.7	TruStrain?
261	4437.000	55.00	1.0457E+05	28255	0.27	1.724E+07	1.272	0.00	497.49	TruStrain?
262	4454.000	55.00	1.047E+05	28308	0.27	1.7262E+07	1.272	-0.01	498.11	TruStrain?
263	4471.000	55.00	1.0479E+05	28324	0.27	1.7277E+07	1.272	0.00	498.54	TruStrain?
264	4488.000	55.00	1.0491E+05	28351	0.27	1.7296E+07	1.272	-0.01	499.15	TruStrain?
265	4505.000	55.00	1.0505E+05	28373	0.27	1.7319E+07	1.272	-0.02	499.79	TruStrain?
266	4522.000	55.00	1.0517E+05	28407	0.27	1.7338E+07	1.272	-0.02	500.32	TruStrain?
267	4539.000	55.00	1.0523E+05	28393	0.27	1.7347E+07	1.272	-0.01	500.57	TruStrain?
268	4556.000	55.00	1.0525E+05	28393	0.27	1.7349E+07	1.272	0.03	500.6	TruStrain?
269	4573.000	55.00	1.053E+05	28401	0.27	1.7358E+07	1.273	0.06	500.83	TruStrain?
270	4590.000	55.00	1.0531E+05	28430	0.27	1.736E+07	1.273	0.07	500.91	TruStrain?
271	4607.000	55.00	1.0519E+05	28400	0.27	1.7341E+07	1.273	0.11	500.35	TruStrain?
272	4624.000	55.00	1.0529E+05	28398	0.27	1.7356E+07	1.273	0.13	500.8	TruStrain?
273	4641.000	55.00	1.0524E+05	28415	0.27	1.7349E+07	1.273	0.16	500.6	TruStrain?
274	4658.000	55.00	1.0532E+05	28428	0.27	1.7362E+07	1.273	0.18	500.95	TruStrain?
275	4675.000	55.00	1.0535E+05	28447	0.27	1.7367E+07	1.273	0.19	501.09	TruStrain?
276	4692.000	55.00	1.0533E+05	28420	0.27	1.7364E+07	1.273	0.23	500.98	TruStrain?
277	4709.000	55.00	1.0552E+05	28412	0.269	1.7393E+07	1.274	0.10	501.12	TruStrain?
278	4726.000	55.00	1.0542E+05	28409	0.269	1.7376E+07	1.274	0.17	501.37	TruStrain?
279	4743.000	55.00	1.0544E+05	28406	0.269	1.738E+07	1.274	0.20	501.45	TruStrain?
280	4760.000	55.00	1.0544E+05	28403	0.269	1.738E+07	1.274	0.23	501.45	TruStrain?
281	4777.000	55.00	1.0564E+05	28409	0.269	1.741E+07	1.276	0.09	501.91	TruStrain?
282	4794.000	55.00	1.0559E+05	28384	0.269	1.7401E+07	1.276	0.16	502.1	TruStrain?
283	4811.000	55.00	1.0563E+05	28428	0.269	1.7409E+07	1.276	0.19	502.36	TruStrain?
284	4828.000	55.00	1.0563E+05	28407	0.269	1.7409E+07	1.276	0.20	502.29	TruStrain?
285	4845.000	55.00	1.0567E+05	28426	0.269	1.7416E+07	1.276	0.22	502.49	TruStrain?
286	4862.000	55.00	1.0582E+05	28415	0.269	1.7438E+07	1.277	0.03	502.45	TruStrain?
287	4879.000	55.00	1.0577E+05	28398	0.268	1.7431E+07	1.278	0.07	502.95	TruStrain?
288	4896.000	55.00	1.058E+05	28402	0.268	1.7435E+07	1.278	0.09	503.09	TruStrain?
289	4913.000	55.00	1.0588E+05	28412	0.268	1.7447E+07	1.278	0.10	503.43	TruStrain?
290	4930.000	55.00	1.0587E+05	28421	0.268	1.7446E+07	1.278	0.12	503.37	TruStrain?
291	4947.000	55.00	1.0592E+05	28423	0.268	1.7455E+07	1.278	0.13	503.64	TruStrain?
292	4964.000	55.00	1.0597E+05	28459	0.269	1.7463E+07	1.278	0.14	503.87	TruStrain?
293	4981.000	55.00	1.0605E+05	28488	0.269	1.7477E+07	1.278	0.14	504.28	TruStrain?
294	4998.000	55.00	1.063E+05	28509	0.268	1.7516E+07	1.278	0.10	505.35	TruStrain?
295	5015.000	55.00	1.064E+05	28526	0.268	1.7532E+07	1.278	0.10	505.89	TruStrain?
296	5032.000	55.00	1.0644E+05	28524	0.268	1.7538E+07	1.278	0.12	506.05	TruStrain?
