# Supplementary material for: Effect of components on the curing of glycidyl azide polymer spherical propellant through rheological method
Source: R Soc Open Sci. 2018 Oct 24;5(10):181282. doi: 10.1098/rsos.181282 (PMC6227934; doi:10.1098/rsos.181282)
Supplement: Raw data in text format [file rsos181282supp1.zip › rawdata/B-60.txt]

No	Time	Temperature	Storage Modulus	Loss Modulus	Loss Factor	Composite Viscosity	Gap	Normal Force	Torque	State
	[s]	[��C]	[Pa]	[Pa]	[1]	[mPa��s]	[mm]	[N]	[��N��m]
1	13.000	25.25	87.062	48.531	0.557	15864	0.993	0.00	0.4606	TruStrain?
2	26.000	38.12	115.89	64.863	0.56	21137	0.985	0.00	0.61471	TruStrain?
3	39.000	50.88	104.69	62.811	0.6	19431	0.977	0.00	0.56546	TruStrain?
4	52.000	59.55	86.999	57.671	0.663	16612	0.971	0.00	0.48217	TruStrain?
5	65.000	59.52	45.152	44.672	0.989	10109	0.971	0.00	0.29168	TruStrain?
6	78.000	59.56	64.549	70.255	1.09	15184	0.971	0.00	0.43819	TruStrain?
7	91.000	59.63	112.58	118.01	1.05	25957	0.971	0.00	0.74911	TruStrain?
8	104.000	59.70	202.8	206.25	1.02	46035	0.971	0.00	1.3287	TruStrain?
9	117.000	59.75	370.08	360.19	0.973	82191	0.971	0.00	2.3718	TruStrain?
10	130.000	59.80	612.34	564.69	0.922	1.3257E+05	0.971	0.00	3.8262	TruStrain?
11	143.000	59.84	948.83	856.56	0.903	2.0344E+05	0.971	0.00	5.8719	TruStrain?
12	156.000	59.87	1370.9	1201.1	0.876	2.9008E+05	0.971	0.01	8.3702	TruStrain?
13	169.000	59.89	1827.7	1592.9	0.872	3.8586E+05	0.971	0.01	11.136	TruStrain?
14	182.000	59.92	2413.6	2084.1	0.863	5.0752E+05	0.971	0.01	14.646	TruStrain?
15	195.000	59.93	3042.2	2580.1	0.848	6.3487E+05	0.971	0.02	18.321	TruStrain?
16	208.000	59.94	3740.5	3127.2	0.836	7.7596E+05	0.971	0.03	22.392	TruStrain?
17	221.000	59.95	4478.7	3709.4	0.828	9.2554E+05	0.971	0.03	26.708	TruStrain?
18	234.000	59.97	5294.6	4324.7	0.817	1.088E+06	0.971	0.04	31.396	TruStrain?
19	247.000	59.97	6181.8	4973.2	0.804	1.2627E+06	0.971	0.06	36.438	TruStrain?
20	260.000	59.98	7144.7	5682.6	0.795	1.4529E+06	0.971	0.07	41.924	TruStrain?
21	273.000	59.98	8243.7	6450.8	0.783	1.666E+06	0.971	0.09	48.069	TruStrain?
22	286.000	59.99	9402.5	7242.7	0.77	1.8889E+06	0.971	0.11	54.504	TruStrain?
23	299.000	59.99	10665	8076	0.757	2.1292E+06	0.971	0.13	61.432	TruStrain?
24	312.000	59.99	12002	8943.1	0.745	2.3821E+06	0.971	0.16	68.729	TruStrain?
25	325.000	59.99	13396	9822	0.733	2.6437E+06	0.971	0.21	76.275	TruStrain?
26	338.000	60.00	14195	10233	0.721	2.7851E+06	0.973	0.22	80.228	TruStrain?
27	351.000	60.00	14738	10461	0.71	2.8765E+06	0.979	0.01	82.379	TruStrain?
28	364.000	60.00	15591	10884	0.698	3.0263E+06	0.984	0.19	86.969	TruStrain?
29	377.000	60.00	16211	11040	0.681	3.1215E+06	0.991	-0.01	89.488	TruStrain?
30	390.000	60.00	17573	11865	0.675	3.3747E+06	0.996	0.18	96.929	TruStrain?
31	403.000	60.00	18491	12131	0.656	3.5198E+06	1.003	0.01	100.87	TruStrain?
32	416.000	60.00	19732	12965	0.657	3.7578E+06	1.008	0.01	107.86	TruStrain?
33	429.000	60.00	21132	13502	0.639	3.9912E+06	1.012	0.21	114.74	TruStrain?
34	442.000	60.00	22306	14048	0.63	4.1955E+06	1.018	0.16	120.44	TruStrain?
35	455.000	60.00	23462	14518	0.619	4.3913E+06	1.023	0.15	126.13	TruStrain?
36	468.000	60.00	24475	14896	0.609	4.5601E+06	1.029	0.00	130.9	TruStrain?
37	481.000	60.00	25734	15409	0.599	4.7738E+06	1.033	0.16	137.27	TruStrain?
38	494.000	60.00	26703	15767	0.59	4.9355E+06	1.039	0.01	141.66	TruStrain?
39	507.000	60.00	27843	16263	0.584	5.1319E+06	1.044	0.00	147.44	TruStrain?
40	520.000	60.00	28961	16545	0.571	5.3085E+06	1.049	0.06	152.46	TruStrain?
41	533.000	60.00	30089	16970	0.564	5.4979E+06	1.053	0.18	158.03	TruStrain?
42	546.000	60.00	31089	17264	0.555	5.6597E+06	1.058	0.04	162.52	TruStrain?
43	559.000	60.00	32083	17580	0.548	5.8224E+06	1.062	0.21	167.29	TruStrain?
44	572.000	60.00	33020	17896	0.542	5.9776E+06	1.068	0.08	171.54	TruStrain?
45	585.000	60.00	34047	18176	0.534	6.1425E+06	1.072	0.21	176.6	TruStrain?
46	598.000	60.00	35073	18482	0.527	6.3097E+06	1.076	0.22	181.34	TruStrain?
47	611.000	60.00	35996	18715	0.52	6.457E+06	1.081	0.18	185.49	TruStrain?
48	624.000	60.00	36836	18915	0.513	6.5904E+06	1.087	0.12	189.17	TruStrain?
49	637.000	60.00	37641	19088	0.507	6.717E+06	1.092	-0.01	192.84	TruStrain?
50	650.000	60.00	38684	19420	0.502	6.889E+06	1.096	0.01	198.15	TruStrain?
51	663.000	60.00	39436	19614	0.497	7.0099E+06	1.101	-0.01	201.46	TruStrain?
52	676.000	60.00	40479	19888	0.491	7.178E+06	1.105	0.01	206.55	TruStrain?
53	689.000	60.00	41392	20084	0.485	7.3223E+06	1.110	0.04	210.45	TruStrain?
54	702.000	60.00	42380	20279	0.479	7.4775E+06	1.112	0.21	215.26	TruStrain?
55	715.000	60.00	43332	20503	0.473	7.6296E+06	1.117	0.14	219.33	TruStrain?
56	728.000	60.00	44147	20645	0.468	7.7565E+06	1.122	0.10	222.94	TruStrain?
57	741.000	60.00	45148	20884	0.463	7.917E+06	1.124	0.22	227.92	TruStrain?
58	754.000	60.00	46079	21060	0.457	8.0633E+06	1.129	0.14	231.78	TruStrain?
59	767.000	60.00	47029	21286	0.453	8.2159E+06	1.133	-0.02	236.14	TruStrain?
60	780.000	60.00	47840	21424	0.448	8.3426E+06	1.137	0.01	240	TruStrain?
61	793.000	60.00	48875	21621	0.442	8.5058E+06	1.139	0.12	244.88	TruStrain?
62	806.000	60.00	49752	21813	0.438	8.6458E+06	1.143	-0.01	248.59	TruStrain?
63	819.000	60.00	50586	21935	0.434	8.7753E+06	1.146	0.18	252.62	TruStrain?
64	832.000	60.00	51451	22106	0.43	8.9125E+06	1.149	0.15	256.48	TruStrain?
65	845.000	60.00	52287	22294	0.426	9.0466E+06	1.154	0.00	260.23	TruStrain?
66	858.000	60.00	53136	22396	0.421	9.1774E+06	1.156	0.22	264.49	TruStrain?
67	871.000	60.00	54024	22550	0.417	9.3172E+06	1.159	0.13	267.96	TruStrain?
68	884.000	60.00	54844	22676	0.413	9.4453E+06	1.162	0.16	271.96	TruStrain?
69	897.000	60.00	55654	22814	0.41	9.573E+06	1.165	0.16	275.48	TruStrain?
70	910.000	60.00	56441	22939	0.406	9.6965E+06	1.167	0.18	279.16	TruStrain?
71	923.000	60.00	57212	23060	0.403	9.8174E+06	1.169	0.22	282.79	TruStrain?
72	936.000	60.00	57959	23195	0.4	9.9358E+06	1.173	0.06	285.73	TruStrain?
73	949.000	60.00	58709	23303	0.397	1.0053E+07	1.176	0.03	289.31	TruStrain?
74	962.000	60.00	59452	23445	0.394	1.0171E+07	1.178	0.01	292.93	TruStrain?
75	975.000	60.00	60169	23500	0.391	1.0281E+07	1.179	0.20	296.47	TruStrain?
76	988.000	60.00	60931	23598	0.387	1.0399E+07	1.182	0.11	299.28	TruStrain?
77	1001.000	60.00	61466	23688	0.385	1.0484E+07	1.185	0.01	301.82	TruStrain?
78	1014.000	60.00	62266	23791	0.382	1.0609E+07	1.186	0.20	305.75	TruStrain?
79	1027.000	60.00	62942	23874	0.379	1.0714E+07	1.190	0.06	308.17	TruStrain?
80	1040.000	60.00	63563	23972	0.377	1.0812E+07	1.190	0.23	311.93	TruStrain?
81	1053.000	60.00	64266	24045	0.374	1.0921E+07	1.192	0.18	314.6	TruStrain?
82	1066.000	60.00	65002	24142	0.371	1.1036E+07	1.194	0.09	317.91	TruStrain?
83	1079.000	60.00	65702	24254	0.369	1.1147E+07	1.194	0.21	321.6	TruStrain?
84	1092.000	60.00	66517	24356	0.366	1.1274E+07	1.195	0.19	324.97	TruStrain?
85	1105.000	60.00	67242	24446	0.364	1.1387E+07	1.197	0.10	328.07	TruStrain?
86	1118.000	60.00	67838	24525	0.362	1.1481E+07	1.197	0.22	331.24	TruStrain?
87	1131.000	60.00	68462	24625	0.36	1.1579E+07	1.198	0.21	333.72	TruStrain?
88	1144.000	60.00	69078	24686	0.357	1.1675E+07	1.201	0.02	336	TruStrain?
89	1157.000	60.00	69637	24748	0.355	1.1762E+07	1.201	0.15	339.37	TruStrain?
90	1170.000	60.00	70227	24820	0.353	1.1854E+07	1.201	0.21	342.02	TruStrain?
91	1183.000	60.00	70799	24899	0.352	1.1945E+07	1.204	0.00	343.92	TruStrain?
92	1196.000	60.00	71225	24912	0.35	1.2009E+07	1.204	0.15	346.5	TruStrain?
93	1209.000	60.00	71671	25016	0.349	1.2082E+07	1.206	0.05	348.06	TruStrain?
94	1222.000	60.00	72206	25069	0.347	1.2165E+07	1.206	0.21	350.98	TruStrain?
95	1235.000	60.00	72659	25103	0.345	1.2235E+07	1.207	0.14	352.48	TruStrain?
96	1248.000	60.00	73133	25201	0.345	1.2311E+07	1.209	0.01	354.9	TruStrain?
97	1261.000	60.00	73498	25171	0.342	1.2364E+07	1.211	0.03	356.05	TruStrain?
98	1274.000	60.00	73849	25220	0.342	1.242E+07	1.211	0.16	358.35	TruStrain?
99	1287.000	60.00	74279	25250	0.34	1.2486E+07	1.212	0.01	359.92	TruStrain?
100	1300.000	60.00	74624	25296	0.339	1.2541E+07	1.213	0.17	361.66	TruStrain?
101	1313.000	60.00	74967	25355	0.338	1.2595E+07	1.215	0.14	362.89	TruStrain?
102	1326.000	60.00	75354	25452	0.338	1.2659E+07	1.216	-0.01	364.9	TruStrain?
103	1339.000	60.00	75664	25395	0.336	1.2702E+07	1.217	0.16	366.52	TruStrain?
104	1352.000	60.00	76024	25479	0.335	1.2761E+07	1.219	0.03	367.61	TruStrain?
105	1365.000	60.00	76274	25458	0.334	1.2798E+07	1.219	0.20	369.25	TruStrain?
106	1378.000	60.00	76671	25494	0.333	1.2859E+07	1.221	0.07	370.29	TruStrain?
107	1391.000	60.00	76901	25508	0.332	1.2895E+07	1.221	0.20	372.05	TruStrain?
108	1404.000	60.00	77264	25542	0.331	1.2951E+07	1.223	0.10	373.19	TruStrain?
109	1417.000	60.00	77508	25564	0.33	1.2989E+07	1.223	0.21	374.77	TruStrain?
110	1430.000	60.00	77862	25589	0.329	1.3044E+07	1.225	0.15	375.8	TruStrain?
111	1443.000	60.00	78069	25591	0.328	1.3076E+07	1.227	0.02	376.66	TruStrain?
112	1456.000	60.00	78470	25642	0.327	1.3139E+07	1.227	0.15	378.9	TruStrain?
113	1469.000	60.00	78712	25676	0.326	1.3177E+07	1.228	0.23	380.17	TruStrain?
114	1482.000	60.00	78844	25629	0.325	1.3195E+07	1.230	0.02	379.75	TruStrain?
115	1495.000	60.00	79233	25678	0.324	1.3256E+07	1.231	0.10	382.3	TruStrain?
116	1508.000	60.00	79500	25712	0.323	1.3298E+07	1.231	0.18	383.69	TruStrain?
117	1521.000	60.00	79834	25771	0.323	1.3352E+07	1.232	0.01	384.87	TruStrain?
118	1534.000	60.00	80062	25752	0.322	1.3385E+07	1.233	0.11	386.02	TruStrain?
119	1547.000	60.00	80305	25785	0.321	1.3424E+07	1.233	0.18	387.31	TruStrain?
120	1560.000	60.00	80599	25822	0.32	1.347E+07	1.233	0.23	388.64	TruStrain?
121	1573.000	60.00	80978	25842	0.319	1.3528E+07	1.236	0.04	389.37	TruStrain?
122	1586.000	60.00	81101	25844	0.319	1.3547E+07	1.236	0.15	390.87	TruStrain?
123	1599.000	60.00	81325	25877	0.318	1.3583E+07	1.236	0.22	391.89	TruStrain?
124	1612.000	60.00	81645	25886	0.317	1.3632E+07	1.238	0.08	392.76	TruStrain?
125	1625.000	60.00	81797	25899	0.317	1.3655E+07	1.238	0.18	393.99	TruStrain?
126	1638.000	60.00	82108	25947	0.316	1.3705E+07	1.240	0.05	394.82	TruStrain?
127	1651.000	60.00	82237	25931	0.315	1.3724E+07	1.240	0.17	395.95	TruStrain?
128	1664.000	60.00	82407	25959	0.315	1.3751E+07	1.240	0.24	396.74	TruStrain?
129	1677.000	60.00	82675	25964	0.314	1.3792E+07	1.242	0.12	397.36	TruStrain?
130	1690.000	60.00	82811	25970	0.314	1.3813E+07	1.242	0.19	398.53	TruStrain?
131	1703.000	60.00	83030	25995	0.313	1.3847E+07	1.242	0.22	399.51	TruStrain?
132	1716.000	60.00	83341	26041	0.312	1.3897E+07	1.242	0.23	400.93	TruStrain?
133	1729.000	60.00	83675	26075	0.312	1.3949E+07	1.242	0.23	402.44	TruStrain?
134	1742.000	60.00	84002	26126	0.311	1.4001E+07	1.242	0.22	403.97	TruStrain?
135	1755.000	60.00	84283	26150	0.31	1.4045E+07	1.242	0.22	405.22	TruStrain?
136	1768.000	60.00	84576	26188	0.31	1.4091E+07	1.242	0.23	406.59	TruStrain?
137	1781.000	60.00	84829	26196	0.309	1.413E+07	1.244	0.06	406.91	TruStrain?
138	1794.000	60.00	84981	26197	0.308	1.4153E+07	1.244	0.12	408.35	TruStrain?
139	1807.000	60.00	85172	26208	0.308	1.4183E+07	1.244	0.14	409.21	TruStrain?
140	1820.000	60.00	85366	26241	0.307	1.4214E+07	1.244	0.16	410.12	TruStrain?
141	1833.000	60.00	85586	26286	0.307	1.4249E+07	1.244	0.17	411.14	TruStrain?
142	1846.000	60.00	85840	26305	0.306	1.4289E+07	1.244	0.20	412.28	TruStrain?
143	1859.000	60.00	85967	26322	0.306	1.4309E+07	1.244	0.23	412.85	TruStrain?
144	1872.000	60.00	86188	26315	0.305	1.4342E+07	1.246	0.09	413.25	TruStrain?
145	1885.000	60.00	86270	26339	0.305	1.4356E+07	1.246	0.18	414.21	TruStrain?
146	1898.000	60.00	86337	26344	0.305	1.4366E+07	1.246	0.24	414.5	TruStrain?
147	1911.000	60.00	86495	26317	0.304	1.4389E+07	1.248	0.13	414.54	TruStrain?
148	1924.000	60.00	86532	26339	0.304	1.4396E+07	1.248	0.20	415.36	TruStrain?
149	1937.000	60.00	86727	26355	0.304	1.4426E+07	1.249	0.10	415.86	TruStrain?
150	1950.000	60.00	86693	26335	0.304	1.442E+07	1.249	0.20	416.07	TruStrain?
151	1963.000	60.00	86802	26289	0.303	1.4435E+07	1.251	0.03	415.75	TruStrain?
152	1976.000	60.00	86892	26344	0.303	1.4451E+07	1.251	0.18	416.96	TruStrain?
153	1989.000	60.00	86990	26353	0.303	1.4466E+07	1.251	0.24	417.39	TruStrain?
154	2002.000	60.00	87146	26343	0.302	1.449E+07	1.254	0.00	417.07	TruStrain?
155	2015.000	60.00	87119	26319	0.302	1.4484E+07	1.254	0.12	417.92	TruStrain?
156	2028.000	60.00	87212	26339	0.302	1.4499E+07	1.254	0.18	418.36	TruStrain?
157	2041.000	60.00	87291	26350	0.302	1.4512E+07	1.254	0.24	418.71	TruStrain?
158	2054.000	60.00	87441	26338	0.301	1.4534E+07	1.256	0.12	418.75	TruStrain?
159	2067.000	60.00	87519	26337	0.301	1.4546E+07	1.256	0.18	419.71	TruStrain?
160	2080.000	60.00	87542	26376	0.301	1.4551E+07	1.257	0.17	419.75	TruStrain?
161	2093.000	60.00	87672	26350	0.301	1.457E+07	1.258	0.12	420.18	TruStrain?
162	2106.000	60.00	87740	26345	0.3	1.458E+07	1.258	0.17	420.68	TruStrain?
163	2119.000	60.00	87818	26357	0.3	1.4593E+07	1.258	0.21	421.03	TruStrain?
164	2132.000	60.00	87935	26379	0.3	1.4612E+07	1.258	0.24	421.58	TruStrain?
165	2145.000	60.00	88088	26375	0.299	1.4635E+07	1.260	0.12	421.64	TruStrain?
166	2158.000	60.00	88165	26374	0.299	1.4646E+07	1.260	0.17	422.58	TruStrain?
167	2171.000	60.00	88216	26386	0.299	1.4655E+07	1.260	0.21	422.82	TruStrain?
168	2184.000	60.00	88385	26376	0.298	1.468E+07	1.262	0.05	423	TruStrain?
169	2197.000	60.00	88414	26380	0.298	1.4684E+07	1.262	0.14	423.68	TruStrain?
170	2210.000	60.00	88496	26384	0.298	1.4697E+07	1.262	0.19	424.06	TruStrain?
171	2223.000	60.00	88550	26404	0.298	1.4706E+07	1.262	0.22	424.3	TruStrain?
172	2236.000	60.00	88675	26393	0.298	1.4725E+07	1.263	0.12	424.46	TruStrain?
173	2249.000	60.00	88721	26389	0.297	1.4732E+07	1.263	0.17	425.06	TruStrain?
174	2262.000	60.00	88789	26410	0.297	1.4743E+07	1.263	0.21	425.38	TruStrain?
175	2275.000	60.00	88887	26419	0.297	1.4758E+07	1.263	0.23	425.82	TruStrain?
176	2288.000	60.00	89042	26417	0.297	1.4782E+07	1.266	0.06	425.71	TruStrain?
177	2301.000	60.00	89081	26414	0.297	1.4788E+07	1.266	0.13	426.68	TruStrain?
178	2314.000	60.00	89126	26410	0.296	1.4795E+07	1.266	0.16	426.87	TruStrain?
179	2327.000	60.00	89153	26428	0.296	1.4799E+07	1.266	0.19	427	TruStrain?
180	2340.000	60.00	89229	26429	0.296	1.4811E+07	1.266	0.22	427.36	TruStrain?
181	2353.000	60.00	89296	26439	0.296	1.4822E+07	1.266	0.22	427.64	TruStrain?
182	2366.000	60.00	89475	26462	0.296	1.485E+07	1.266	0.22	428.46	TruStrain?
183	2379.000	60.00	89701	26450	0.295	1.4884E+07	1.266	0.20	429.42	TruStrain?
184	2392.000	60.00	89837	26523	0.295	1.4908E+07	1.266	0.19	430.14	TruStrain?
185	2405.000	60.00	89982	26529	0.295	1.4931E+07	1.266	0.18	430.8	TruStrain?
186	2418.000	60.00	90135	26551	0.295	1.4955E+07	1.266	0.17	431.51	TruStrain?
187	2431.000	60.00	90229	26560	0.294	1.497E+07	1.266	0.18	431.91	TruStrain?
188	2444.000	60.00	90331	26579	0.294	1.4986E+07	1.266	0.18	432.39	TruStrain?
189	2457.000	60.00	90443	26593	0.294	1.5004E+07	1.266	0.19	432.88	TruStrain?
190	2470.000	60.00	90556	26612	0.294	1.5022E+07	1.266	0.18	433.41	TruStrain?
191	2483.000	60.00	90707	26626	0.294	1.5046E+07	1.266	0.17	434.09	TruStrain?
192	2496.000	60.00	90787	26655	0.294	1.5059E+07	1.266	0.18	434.5	TruStrain?
193	2509.000	60.00	90860	26648	0.293	1.507E+07	1.266	0.20	434.79	TruStrain?
194	2522.000	60.00	90872	26660	0.293	1.5072E+07	1.266	0.23	434.89	TruStrain?
195	2535.000	60.00	90938	26636	0.293	1.5081E+07	1.267	0.13	434.53	TruStrain?
196	2548.000	60.00	90943	26648	0.293	1.5083E+07	1.267	0.20	435.18	TruStrain?
197	2561.000	60.00	90997	26670	0.293	1.5092E+07	1.269	0.02	435.02	TruStrain?
198	2574.000	60.00	90913	26595	0.293	1.5076E+07	1.269	0.11	434.8	TruStrain?
199	2587.000	60.00	90948	26584	0.292	1.5081E+07	1.269	0.15	435.14	TruStrain?
200	2600.000	60.00	90957	26597	0.292	1.5082E+07	1.269	0.19	435.17	TruStrain?
201	2613.000	60.00	91021	26619	0.292	1.5093E+07	1.269	0.21	435.48	TruStrain?
202	2626.000	60.00	90985	26532	0.292	1.5084E+07	1.272	0.02	434.47	TruStrain?
203	2639.000	60.00	91117	26571	0.292	1.5106E+07	1.272	0.09	435.65	TruStrain?
204	2652.000	60.00	91052	26566	0.292	1.5096E+07	1.272	0.15	435.56	TruStrain?
205	2665.000	60.00	91020	26573	0.292	1.5091E+07	1.272	0.19	435.42	TruStrain?
206	2678.000	60.00	91056	26577	0.292	1.5097E+07	1.272	0.23	435.57	TruStrain?
207	2691.000	60.00	91114	26561	0.292	1.5105E+07	1.273	0.13	435.41	TruStrain?
208	2704.000	60.00	91130	26562	0.291	1.5107E+07	1.273	0.18	435.88	TruStrain?
209	2717.000	60.00	91182	26577	0.291	1.5116E+07	1.273	0.20	436.14	TruStrain?
210	2730.000	60.00	91130	26569	0.292	1.5108E+07	1.273	0.24	435.9	TruStrain?
211	2743.000	60.00	91219	26557	0.291	1.5121E+07	1.274	0.15	435.85	TruStrain?
212	2756.000	60.00	91205	26547	0.291	1.5118E+07	1.274	0.20	436.2	TruStrain?
213	2769.000	60.00	91249	26574	0.291	1.5126E+07	1.276	0.03	435.99	TruStrain?
214	2782.000	60.00	91332	26536	0.291	1.5137E+07	1.277	0.07	436.56	TruStrain?
215	2795.000	60.00	91278	26526	0.291	1.5128E+07	1.277	0.12	436.53	TruStrain?
216	2808.000	60.00	91263	26521	0.291	1.5126E+07	1.277	0.16	436.43	TruStrain?
217	2821.000	60.00	91308	26529	0.291	1.5133E+07	1.277	0.20	436.63	TruStrain?
218	2834.000	60.00	91296	26541	0.291	1.5132E+07	1.277	0.23	436.59	TruStrain?
219	2847.000	60.00	91424	26533	0.29	1.5151E+07	1.279	0.06	436.57	TruStrain?
220	2860.000	60.00	91399	26522	0.29	1.5147E+07	1.279	0.12	437.03	TruStrain?
221	2873.000	60.00	91392	26524	0.29	1.5146E+07	1.279	0.15	437.01	TruStrain?
222	2886.000	60.00	91391	26514	0.29	1.5145E+07	1.279	0.18	436.98	TruStrain?
223	2899.000	60.00	91395	26528	0.29	1.5146E+07	1.279	0.21	437.03	TruStrain?
224	2912.000	60.00	91399	26532	0.29	1.5147E+07	1.279	0.23	437.03	TruStrain?
225	2925.000	60.00	91623	26538	0.29	1.5182E+07	1.281	0.08	437.43	TruStrain?
226	2938.000	60.00	91524	26523	0.29	1.5166E+07	1.281	0.14	437.6	TruStrain?
227	2951.000	60.00	91505	26519	0.29	1.5163E+07	1.281	0.18	437.5	TruStrain?
228	2964.000	60.00	91530	26509	0.29	1.5166E+07	1.281	0.21	437.59	TruStrain?
229	2977.000	60.00	91528	26513	0.29	1.5166E+07	1.281	0.24	437.56	TruStrain?
230	2990.000	60.00	91609	26507	0.289	1.5178E+07	1.282	0.10	437.32	TruStrain?
231	3003.000	60.00	91594	26481	0.289	1.5175E+07	1.282	0.15	437.85	TruStrain?
232	3016.000	60.00	91578	26504	0.289	1.5173E+07	1.282	0.16	437.82	TruStrain?
233	3029.000	60.00	91698	26493	0.289	1.5191E+07	1.282	0.15	438.29	TruStrain?
234	3042.000	60.00	91766	26531	0.289	1.5203E+07	1.282	0.14	438.62	TruStrain?
235	3055.000	60.00	91859	26546	0.289	1.5218E+07	1.282	0.13	439.1	TruStrain?
236	3068.000	60.00	92009	26570	0.289	1.5242E+07	1.282	0.11	439.8	TruStrain?
237	3081.000	60.00	92087	26584	0.289	1.5255E+07	1.282	0.10	440.14	TruStrain?
238	3094.000	60.00	92165	26595	0.289	1.5267E+07	1.282	0.09	440.53	TruStrain?
239	3107.000	60.00	92210	26587	0.288	1.5273E+07	1.282	0.09	440.7	TruStrain?
240	3120.000	60.00	92269	26608	0.288	1.5283E+07	1.282	0.08	441.01	TruStrain?
241	3133.000	60.00	92350	26666	0.289	1.5298E+07	1.282	0.08	441.43	TruStrain?
242	3146.000	60.00	92403	26633	0.288	1.5305E+07	1.282	0.08	441.63	TruStrain?
243	3159.000	60.00	92408	26627	0.288	1.5306E+07	1.282	0.10	441.64	TruStrain?
244	3172.000	60.00	92369	26647	0.288	1.53E+07	1.282	0.13	441.49	TruStrain?
245	3185.000	60.00	92411	26640	0.288	1.5307E+07	1.282	0.15	441.66	TruStrain?
246	3198.000	60.00	92388	26634	0.288	1.5303E+07	1.282	0.17	441.55	TruStrain?
247	3211.000	60.00	92366	26647	0.288	1.53E+07	1.282	0.19	441.46	TruStrain?
248	3224.000	60.00	92368	26630	0.288	1.53E+07	1.282	0.21	441.43	TruStrain?
249	3237.000	60.00	92489	26626	0.288	1.5318E+07	1.284	0.03	441.38	TruStrain?
250	3250.000	60.00	92420	26599	0.288	1.5306E+07	1.284	0.09	441.65	TruStrain?
251	3263.000	60.00	92339	26562	0.288	1.5292E+07	1.284	0.14	441.23	TruStrain?
252	3276.000	60.00	92294	26578	0.288	1.5286E+07	1.284	0.17	441.05	TruStrain?
253	3289.000	60.00	92297	26584	0.288	1.5287E+07	1.284	0.21	441.06	TruStrain?
254	3302.000	60.00	92260	26568	0.288	1.528E+07	1.284	0.23	440.87	TruStrain?
255	3315.000	60.00	92478	26557	0.287	1.5313E+07	1.287	0.03	441.05	TruStrain?
256	3328.000	60.00	92325	26547	0.288	1.5289E+07	1.287	0.11	441.15	TruStrain?
257	3341.000	60.00	92282	26561	0.288	1.5283E+07	1.287	0.16	440.99	TruStrain?
258	3354.000	60.00	92262	26553	0.288	1.528E+07	1.287	0.20	440.88	TruStrain?
259	3367.000	60.00	92233	26537	0.288	1.5275E+07	1.287	0.23	440.72	TruStrain?
260	3380.000	60.00	92385	26559	0.287	1.5299E+07	1.288	0.06	441.01	TruStrain?
261	3393.000	60.00	92276	26509	0.287	1.528E+07	1.288	0.15	440.87	TruStrain?
262	3406.000	60.00	92232	26526	0.288	1.5274E+07	1.288	0.20	440.73	TruStrain?
263	3419.000	60.00	92266	26510	0.287	1.5279E+07	1.288	0.23	440.83	TruStrain?
264	3432.000	60.00	92394	26498	0.287	1.5298E+07	1.290	0.02	440.57	TruStrain?
265	3445.000	60.00	92318	26485	0.287	1.5286E+07	1.291	0.08	441.06	TruStrain?
266	3458.000	60.00	92303	26481	0.287	1.5283E+07	1.291	0.11	441	TruStrain?
267	3471.000	60.00	92283	26478	0.287	1.528E+07	1.291	0.13	440.88	TruStrain?
268	3484.000	60.00	92271	26480	0.287	1.5278E+07	1.291	0.15	440.83	TruStrain?
269	3497.000	60.00	92271	26481	0.287	1.5278E+07	1.291	0.17	440.82	TruStrain?
270	3510.000	60.00	92289	26484	0.287	1.5281E+07	1.291	0.19	440.9	TruStrain?
271	3523.000	60.00	92243	26490	0.287	1.5274E+07	1.291	0.21	440.71	TruStrain?
272	3536.000	60.00	92248	26474	0.287	1.5274E+07	1.291	0.23	440.69	TruStrain?
273	3549.000	60.00	92403	26477	0.287	1.5298E+07	1.292	0.08	441.04	TruStrain?
274	3562.000	60.00	92339	26469	0.287	1.5288E+07	1.292	0.13	441.11	TruStrain?
275	3575.000	60.00	92344	26466	0.287	1.5289E+07	1.292	0.16	441.13	TruStrain?
276	3588.000	60.00	92368	26476	0.287	1.5293E+07	1.292	0.17	441.26	TruStrain?
277	3601.000	60.00	92310	26468	0.287	1.5284E+07	1.292	0.19	440.98	TruStrain?
278	3614.000	60.00	92331	26463	0.287	1.5287E+07	1.292	0.20	441.06	TruStrain?
279	3627.000	60.00	92317	26475	0.287	1.5285E+07	1.292	0.21	441.02	TruStrain?
280	3640.000	60.00	92344	26480	0.287	1.5289E+07	1.292	0.21	441.14	TruStrain?
281	3653.000	60.00	92351	26465	0.287	1.529E+07	1.292	0.22	441.16	TruStrain?
282	3666.000	60.00	92322	26471	0.287	1.5286E+07	1.292	0.23	441.02	TruStrain?
283	3679.000	60.00	92418	26496	0.287	1.5301E+07	1.292	0.21	441.48	TruStrain?
284	3692.000	60.00	92490	26510	0.287	1.5313E+07	1.292	0.20	441.81	TruStrain?
285	3705.000	60.00	92616	26528	0.286	1.5333E+07	1.292	0.18	442.39	TruStrain?
286	3718.000	60.00	92667	26529	0.286	1.5341E+07	1.292	0.16	442.65	TruStrain?
287	3731.000	59.99	92766	26568	0.286	1.5358E+07	1.292	0.15	443.14	TruStrain?
288	3744.000	60.00	92851	26586	0.286	1.5371E+07	1.292	0.14	443.55	TruStrain?
289	3757.000	60.00	92901	26570	0.286	1.5378E+07	1.292	0.13	443.73	TruStrain?
290	3770.000	60.00	92911	26603	0.286	1.5382E+07	1.292	0.13	443.79	TruStrain?
291	3783.000	60.00	92988	26592	0.286	1.5393E+07	1.292	0.11	444.13	TruStrain?
292	3796.000	60.00	92995	26630	0.286	1.5395E+07	1.292	0.11	444.24	TruStrain?
293	3809.000	60.00	93051	26616	0.286	1.5403E+07	1.292	0.11	444.46	TruStrain?
294	3822.000	60.00	93035	26634	0.286	1.5402E+07	1.292	0.12	444.4	TruStrain?
295	3835.000	60.00	93052	26615	0.286	1.5403E+07	1.292	0.14	444.45	TruStrain?
296	3848.000	60.00	93068	26611	0.286	1.5406E+07	1.292	0.15	444.53	TruStrain?
297	3861.000	60.00	92946	26607	0.286	1.5387E+07	1.292	0.19	443.95	TruStrain?
298	3874.000	60.00	92987	26601	0.286	1.5393E+07	1.292	0.22	444.16	TruStrain?
299	3887.000	60.00	92908	26587	0.286	1.538E+07	1.292	0.23	443.75	TruStrain?
300	3900.000	60.00	92921	26542	0.286	1.538E+07	1.293	0.14	443.56	TruStrain?
301	3913.000	60.00	92839	26540	0.286	1.5368E+07	1.293	0.19	443.4	TruStrain?
302	3926.000	60.00	92787	26533	0.286	1.5359E+07	1.293	0.23	443.16	TruStrain?
303	3939.000	60.00	92880	26509	0.285	1.5373E+07	1.295	0.10	442.93	TruStrain?
304	3952.000	60.00	92790	26494	0.286	1.5358E+07	1.295	0.15	443.14	TruStrain?
305	3965.000	60.00	92759	26478	0.285	1.5353E+07	1.295	0.19	442.97	TruStrain?
306	3978.000	60.00	92652	26470	0.286	1.5336E+07	1.295	0.24	442.48	TruStrain?
307	3991.000	60.00	92755	26446	0.285	1.5351E+07	1.297	0.10	442.3	TruStrain?
308	4004.000	60.00	92632	26441	0.285	1.5332E+07	1.297	0.17	442.36	TruStrain?
309	4017.000	60.00	92545	26425	0.286	1.5318E+07	1.297	0.21	441.97	TruStrain?
310	4030.000	60.00	92678	26401	0.285	1.5337E+07	1.298	0.09	442.12	TruStrain?
311	4043.000	60.00	92566	26399	0.285	1.532E+07	1.298	0.16	442.02	TruStrain?
312	4056.000	60.00	92456	26377	0.285	1.5302E+07	1.298	0.17	441.53	TruStrain?
