# Supplementary material for: Effect of components on the curing of glycidyl azide polymer spherical propellant through rheological method
Source: R Soc Open Sci. 2018 Oct 24;5(10):181282. doi: 10.1098/rsos.181282 (PMC6227934; doi:10.1098/rsos.181282)
Supplement: Raw data in text format [file rsos181282supp1.zip › rawdata/B-65.txt]

No	Time	Temperature	Storage Modulus	Loss Modulus	Loss Factor	Composite Viscosity	Gap	Normal Force	Torque	State
	[s]	[¡ãC]	[Pa]	[Pa]	[1]	[mPa¡¤s]	[mm]	[N]	[¦ÌN¡¤m]
1	10.000	24.46	29.599	44.507	1.5	8507	0.995	0.00	0.24784	TruStrain?
2	20.000	34.20	120.81	40.473	0.335	20277	0.989	0.00	0.59038	TruStrain?
3	30.000	43.95	206.02	103.57	0.503	36699	0.983	0.00	1.065	TruStrain?
4	40.000	53.58	760.7	276.86	0.364	1.2884E+05	0.976	0.01	3.7309	TruStrain?
5	50.000	63.03	1410.2	381.18	0.27	2.3249E+05	0.970	0.02	6.7449	TruStrain?
6	60.000	64.47	1452.8	317.63	0.219	2.3669E+05	0.969	0.02	6.8379	TruStrain?
7	70.000	64.45	1309.1	321.14	0.245	2.1453E+05	0.969	0.02	6.1882	TruStrain?
8	80.000	64.49	1377.9	407.58	0.296	2.2869E+05	0.969	0.02	6.597	TruStrain?
9	90.000	64.55	1539.5	566.41	0.368	2.6107E+05	0.969	0.02	7.533	TruStrain?
10	100.000	64.62	1851	833.72	0.45	3.231E+05	0.969	0.02	9.3255	TruStrain?
11	110.000	64.67	2101.9	1212.5	0.577	3.8619E+05	0.969	0.02	11.144	TruStrain?
12	120.000	64.72	2704.7	1765.6	0.653	5.1407E+05	0.969	0.03	14.832	TruStrain?
13	130.000	64.76	3178.4	2347.1	0.738	6.2883E+05	0.969	0.03	18.145	TruStrain?
14	140.000	64.80	3853.1	2947.4	0.765	7.7209E+05	0.969	0.04	22.279	TruStrain?
15	150.000	64.82	4754.8	3622.4	0.762	9.5134E+05	0.969	0.04	27.45	TruStrain?
16	160.000	64.85	5543.9	4231.8	0.763	1.11E+06	0.969	0.05	32.026	TruStrain?
17	170.000	64.87	6334.2	4851.7	0.766	1.2699E+06	0.969	0.06	36.636	TruStrain?
18	180.000	64.89	7250.8	5535.1	0.763	1.4518E+06	0.969	0.07	41.888	TruStrain?
19	190.000	64.91	8304.6	6276	0.756	1.6567E+06	0.969	0.09	47.807	TruStrain?
20	200.000	64.92	9464.5	7060.3	0.746	1.8793E+06	0.969	0.10	54.219	TruStrain?
21	210.000	64.93	10616	7876.5	0.742	2.1039E+06	0.969	0.12	60.703	TruStrain?
22	220.000	64.94	11944	8756.5	0.733	2.357E+06	0.969	0.14	68.006	TruStrain?
23	230.000	64.95	13361	9656.2	0.723	2.6237E+06	0.969	0.17	75.697	TruStrain?
24	240.000	64.96	14847	10610	0.715	2.9043E+06	0.969	0.20	83.793	TruStrain?
25	250.000	64.97	14501	10922	0.753	2.8894E+06	0.972	0.01	83.013	TruStrain?
26	260.000	64.97	15050	10819	0.719	2.95E+06	0.979	0.19	84.699	TruStrain?
27	270.000	64.98	15710	11110	0.707	3.0623E+06	0.984	0.00	87.938	TruStrain?
28	280.000	64.98	17148	11978	0.699	3.329E+06	0.989	0.10	95.608	TruStrain?
29	290.000	64.98	18204	12163	0.668	3.4845E+06	0.995	-0.01	100.06	TruStrain?
30	300.000	64.98	19291	12885	0.668	3.6921E+06	1.001	0.01	105.92	TruStrain?
31	310.000	64.99	20626	13520	0.655	3.9252E+06	1.006	0.00	112.72	TruStrain?
32	320.000	64.99	22018	14236	0.647	4.1729E+06	1.011	0.01	119.93	TruStrain?
33	330.000	64.99	23477	14739	0.628	4.4118E+06	1.017	0.01	126.69	TruStrain?
34	340.000	65.00	24884	15332	0.616	4.6519E+06	1.022	0.01	133.69	TruStrain?
35	350.000	65.00	26386	15976	0.605	4.9092E+06	1.025	0.18	141.17	TruStrain?
36	360.000	65.00	27750	16582	0.598	5.1451E+06	1.031	0.00	147.6	TruStrain?
37	370.000	65.00	29151	17111	0.587	5.3797E+06	1.036	-0.01	154.55	TruStrain?
38	380.000	65.00	30481	17551	0.576	5.5979E+06	1.040	0.06	160.99	TruStrain?
39	390.000	65.00	31840	18046	0.567	5.8248E+06	1.045	0.07	167.42	TruStrain?
40	400.000	65.00	32967	18397	0.558	6.0085E+06	1.050	0.01	172.62	TruStrain?
41	410.000	65.00	34316	18860	0.55	6.2321E+06	1.055	0.09	179.09	TruStrain?
42	420.000	65.00	35444	19182	0.541	6.4142E+06	1.060	0.00	184.29	TruStrain?
43	430.000	65.00	36656	19519	0.532	6.6095E+06	1.064	0.22	190.11	TruStrain?
44	440.000	65.00	37623	19803	0.526	6.7667E+06	1.069	0.04	194.26	TruStrain?
45	450.000	65.00	38723	20026	0.517	6.9384E+06	1.074	0.08	199.46	TruStrain?
46	460.000	65.00	39924	20438	0.512	7.1383E+06	1.077	0.17	205.39	TruStrain?
47	470.000	65.00	40663	20595	0.506	7.2545E+06	1.082	0.04	208.55	TruStrain?
48	480.000	65.00	41939	20890	0.498	7.457E+06	1.085	0.19	214.74	TruStrain?
49	490.000	65.00	42819	21164	0.494	7.6019E+06	1.091	0.00	218.22	TruStrain?
50	500.000	65.00	43715	21337	0.488	7.742E+06	1.095	0.04	222.82	TruStrain?
51	510.000	65.00	44686	21565	0.483	7.8969E+06	1.099	0.10	227.07	TruStrain?
52	520.000	65.00	45457	21612	0.475	8.0108E+06	1.103	0.01	230.29	TruStrain?
53	530.000	65.00	46293	21841	0.472	8.1467E+06	1.107	-0.01	234.31	TruStrain?
54	540.000	65.01	47480	22048	0.464	8.3317E+06	1.110	0.20	240.07	TruStrain?
55	550.000	65.00	48345	22254	0.46	8.4704E+06	1.114	0.07	243.56	TruStrain?
56	560.000	65.00	48904	22241	0.455	8.5504E+06	1.118	0.05	246.08	TruStrain?
57	570.000	65.00	49984	22539	0.451	8.7267E+06	1.121	0.02	251.06	TruStrain?
58	580.000	65.00	50843	22659	0.446	8.8591E+06	1.124	0.01	255.09	TruStrain?
59	590.000	65.00	51527	22796	0.442	8.9675E+06	1.127	0.00	257.98	TruStrain?
60	600.000	65.00	52458	22959	0.438	9.1136E+06	1.131	0.00	262.37	TruStrain?
61	610.000	65.00	53211	23072	0.434	9.2306E+06	1.133	0.17	265.98	TruStrain?
62	620.000	65.00	53797	23099	0.429	9.3179E+06	1.137	-0.01	268	TruStrain?
63	630.000	65.00	54698	23323	0.426	9.4638E+06	1.138	0.21	272.83	TruStrain?
64	640.000	65.00	55079	23312	0.423	9.5189E+06	1.142	0.02	273.72	TruStrain?
65	650.000	65.00	56162	23566	0.42	9.6935E+06	1.143	0.22	279.6	TruStrain?
66	660.000	65.00	56924	23713	0.417	9.8145E+06	1.146	0.06	282.56	TruStrain?
67	670.000	65.00	57485	23737	0.413	9.8984E+06	1.149	0.10	285.04	TruStrain?
68	680.000	65.00	58170	23870	0.41	1.0007E+07	1.151	0.06	288.18	TruStrain?
69	690.000	65.00	58824	23953	0.407	1.0109E+07	1.153	0.06	291.24	TruStrain?
70	700.000	65.00	59430	24060	0.405	1.0204E+07	1.155	0.01	294	TruStrain?
71	710.000	65.00	60091	24146	0.402	1.0307E+07	1.156	0.21	297.09	TruStrain?
72	720.000	65.00	60654	24235	0.4	1.0395E+07	1.158	0.20	299.47	TruStrain?
73	730.000	65.00	61148	24282	0.397	1.0471E+07	1.161	0.01	301.3	TruStrain?
74	740.000	65.00	61701	24357	0.395	1.0557E+07	1.163	0.11	304.37	TruStrain?
75	750.000	65.00	62253	24486	0.393	1.0647E+07	1.164	0.08	306.9	TruStrain?
76	760.000	65.00	62831	24531	0.39	1.0735E+07	1.165	0.13	309.42	TruStrain?
77	770.000	65.00	63283	24583	0.388	1.0805E+07	1.168	0.05	311.12	TruStrain?
78	780.000	65.00	63743	24678	0.387	1.0879E+07	1.169	0.04	313.7	TruStrain?
79	790.000	65.00	64204	24675	0.384	1.0947E+07	1.172	0.03	315.42	TruStrain?
80	800.000	65.00	64658	24756	0.383	1.1019E+07	1.172	0.20	317.97	TruStrain?
81	810.000	65.00	65118	24820	0.381	1.1091E+07	1.173	0.22	319.68	TruStrain?
82	820.000	65.00	65529	24846	0.379	1.1154E+07	1.175	0.09	321.19	TruStrain?
83	830.000	65.00	65957	24922	0.378	1.1222E+07	1.176	0.23	323.82	TruStrain?
84	840.000	65.00	66369	24957	0.376	1.1285E+07	1.178	0.15	324.91	TruStrain?
85	850.000	65.00	66752	25034	0.375	1.1346E+07	1.180	0.00	326.91	TruStrain?
86	860.000	65.00	67111	25041	0.373	1.14E+07	1.180	0.18	328.97	TruStrain?
87	870.000	65.00	67389	25101	0.372	1.1445E+07	1.182	0.01	329.46	TruStrain?
88	880.000	65.00	67817	25114	0.37	1.151E+07	1.183	0.19	332.15	TruStrain?
89	890.000	65.00	68212	25163	0.369	1.1571E+07	1.185	0.10	333.35	TruStrain?
90	900.000	65.00	68505	25209	0.368	1.1618E+07	1.185	0.15	335.16	TruStrain?
91	910.000	65.00	68741	25230	0.367	1.1654E+07	1.188	0.04	335.78	TruStrain?
92	920.000	65.00	69060	25247	0.366	1.1703E+07	1.188	0.17	337.69	TruStrain?
93	930.000	65.00	69423	25291	0.364	1.1759E+07	1.189	0.03	338.99	TruStrain?
94	940.000	65.00	69719	25299	0.363	1.1804E+07	1.190	0.06	340.5	TruStrain?
95	950.000	65.00	70091	25350	0.362	1.1863E+07	1.190	0.14	342.29	TruStrain?
96	960.000	65.00	70459	25416	0.361	1.1921E+07	1.190	0.20	343.95	TruStrain?
97	970.000	65.00	70685	25437	0.36	1.1956E+07	1.192	0.02	344.59	TruStrain?
98	980.000	65.00	71103	25474	0.358	1.2021E+07	1.193	0.12	346.67	TruStrain?
99	990.000	65.00	71370	25515	0.357	1.2063E+07	1.193	0.19	348.05	TruStrain?
100	1000.000	65.00	71671	25588	0.357	1.2112E+07	1.194	0.06	349.14	TruStrain?
101	1010.000	65.00	71946	25555	0.355	1.2151E+07	1.194	0.19	350.62	TruStrain?
102	1020.000	65.00	72200	25673	0.356	1.2196E+07	1.196	0.01	351.46	TruStrain?
103	1030.000	65.00	72397	25622	0.354	1.2223E+07	1.196	0.13	352.71	TruStrain?
104	1040.000	65.00	72607	25625	0.353	1.2254E+07	1.196	0.20	353.58	TruStrain?
105	1050.000	65.00	72681	25624	0.353	1.2265E+07	1.198	0.03	353.17	TruStrain?
106	1060.000	65.00	72959	25664	0.352	1.2309E+07	1.199	0.17	355.22	TruStrain?
107	1070.000	65.00	73167	25731	0.352	1.2344E+07	1.200	0.07	355.82	TruStrain?
108	1080.000	65.00	73262	25697	0.351	1.2357E+07	1.200	0.22	356.54	TruStrain?
109	1090.000	65.00	73422	25716	0.35	1.2381E+07	1.202	0.15	356.72	TruStrain?
110	1100.000	65.00	73598	25715	0.349	1.2408E+07	1.202	0.23	358.05	TruStrain?
111	1110.000	65.00	73730	25718	0.349	1.2428E+07	1.204	0.13	358.02	TruStrain?
112	1120.000	65.00	73834	25717	0.348	1.2443E+07	1.205	-0.01	358.6	TruStrain?
113	1130.000	65.00	73925	25706	0.348	1.2457E+07	1.205	0.18	359.45	TruStrain?
114	1140.000	65.00	74070	25716	0.347	1.2479E+07	1.208	0.04	359.32	TruStrain?
115	1150.000	65.00	74096	25710	0.347	1.2482E+07	1.208	0.20	360.24	TruStrain?
116	1160.000	65.00	74233	25733	0.347	1.2504E+07	1.210	0.05	360.23	TruStrain?
117	1170.000	65.00	74261	25681	0.346	1.2506E+07	1.210	0.20	360.88	TruStrain?
118	1180.000	65.00	74408	25683	0.345	1.2528E+07	1.212	0.11	360.95	TruStrain?
119	1190.000	65.00	74480	25721	0.345	1.2541E+07	1.212	0.21	361.88	TruStrain?
120	1200.000	65.00	74584	25728	0.345	1.2557E+07	1.213	0.04	361.69	TruStrain?
121	1210.000	65.00	74764	25735	0.344	1.2584E+07	1.214	0.17	363.14	TruStrain?
122	1220.000	65.00	74892	25736	0.344	1.2604E+07	1.214	0.24	363.65	TruStrain?
123	1230.000	65.00	74943	25732	0.343	1.2611E+07	1.215	0.23	363.47	TruStrain?
124	1240.000	65.00	75016	25731	0.343	1.2622E+07	1.216	0.19	363.84	TruStrain?
125	1250.000	65.00	75055	25704	0.342	1.2626E+07	1.218	0.03	363.6	TruStrain?
126	1260.000	65.00	75224	25726	0.342	1.2653E+07	1.219	0.14	365.15	TruStrain?
127	1270.000	65.00	75293	25728	0.342	1.2664E+07	1.219	0.21	365.38	TruStrain?
128	1280.000	65.00	75382	25732	0.341	1.2677E+07	1.220	0.11	365.42	TruStrain?
129	1290.000	65.00	75480	25736	0.341	1.2692E+07	1.220	0.19	366.23	TruStrain?
130	1300.000	65.00	75620	25775	0.341	1.2715E+07	1.222	0.02	366.37	TruStrain?
131	1310.000	65.00	75637	25733	0.34	1.2716E+07	1.222	0.19	366.89	TruStrain?
132	1320.000	65.00	75589	25690	0.34	1.2706E+07	1.223	0.03	366.15	TruStrain?
133	1330.000	65.00	75837	25731	0.339	1.2746E+07	1.224	0.14	367.79	TruStrain?
134	1340.000	65.00	75874	25736	0.339	1.2751E+07	1.224	0.21	367.9	TruStrain?
135	1350.000	65.00	75967	25733	0.339	1.2765E+07	1.225	0.16	367.96	TruStrain?
136	1360.000	65.00	76012	25736	0.339	1.2772E+07	1.225	0.23	368.53	TruStrain?
137	1370.000	65.00	76092	25733	0.338	1.2784E+07	1.226	0.16	368.49	TruStrain?
138	1380.000	65.00	76129	25738	0.338	1.279E+07	1.226	0.22	369.06	TruStrain?
139	1390.000	65.00	76110	25686	0.337	1.2785E+07	1.228	0.01	368.17	TruStrain?
140	1400.000	65.00	76289	25720	0.337	1.2813E+07	1.229	0.11	369.8	TruStrain?
141	1410.000	65.00	76359	25725	0.337	1.2824E+07	1.229	0.16	370.02	TruStrain?
142	1420.000	65.00	76420	25739	0.337	1.2834E+07	1.229	0.21	370.29	TruStrain?
143	1430.000	65.00	76525	25740	0.336	1.285E+07	1.230	0.10	370.43	TruStrain?
144	1440.000	65.00	76468	25729	0.336	1.2841E+07	1.230	0.21	370.52	TruStrain?
145	1450.000	65.00	76597	25732	0.336	1.286E+07	1.232	0.10	370.52	TruStrain?
146	1460.000	65.00	76640	25732	0.336	1.2867E+07	1.232	0.19	371.29	TruStrain?
147	1470.000	65.00	76650	25718	0.336	1.2868E+07	1.232	0.24	371.26	TruStrain?
148	1480.000	65.00	76697	25702	0.335	1.2874E+07	1.234	0.13	370.88	TruStrain?
149	1490.000	65.00	76716	25716	0.335	1.2877E+07	1.234	0.20	371.6	TruStrain?
150	1500.000	65.00	76774	25723	0.335	1.2887E+07	1.234	0.17	371.71	TruStrain?
151	1510.000	65.00	76818	25693	0.334	1.2892E+07	1.235	0.10	371.8	TruStrain?
152	1520.000	65.00	76816	25664	0.334	1.289E+07	1.235	0.17	371.92	TruStrain?
153	1530.000	65.00	76842	25686	0.334	1.2895E+07	1.235	0.22	372.06	TruStrain?
154	1540.000	65.00	76993	25691	0.334	1.2918E+07	1.238	0.06	371.95	TruStrain?
155	1550.000	65.00	76925	25668	0.334	1.2907E+07	1.238	0.14	372.46	TruStrain?
156	1560.000	65.00	76956	25670	0.334	1.2911E+07	1.238	0.17	372.55	TruStrain?
157	1570.000	65.00	77052	25694	0.333	1.2927E+07	1.238	0.19	372.96	TruStrain?
158	1580.000	65.00	77146	25672	0.333	1.294E+07	1.238	0.20	373.36	TruStrain?
159	1590.000	65.00	77272	25713	0.333	1.2961E+07	1.238	0.20	373.97	TruStrain?
160	1600.000	65.00	77359	25717	0.332	1.2975E+07	1.238	0.20	374.37	TruStrain?
161	1610.000	65.00	77458	25738	0.332	1.2991E+07	1.238	0.21	374.79	TruStrain?
162	1620.000	65.00	77523	25730	0.332	1.3E+07	1.238	0.21	375.07	TruStrain?
163	1630.000	65.00	77597	25777	0.332	1.3014E+07	1.238	0.23	375.46	TruStrain?
164	1640.000	65.00	77704	25751	0.331	1.3028E+07	1.239	0.08	375.54	TruStrain?
165	1650.000	65.00	77691	25730	0.331	1.3025E+07	1.239	0.15	375.87	TruStrain?
166	1660.000	65.00	77727	25736	0.331	1.3031E+07	1.239	0.18	376.02	TruStrain?
167	1670.000	65.00	77813	25741	0.331	1.3044E+07	1.239	0.17	376.37	TruStrain?
168	1680.000	65.00	77887	25732	0.33	1.3055E+07	1.239	0.18	376.68	TruStrain?
169	1690.000	65.00	77957	25733	0.33	1.3066E+07	1.239	0.20	376.97	TruStrain?
170	1700.000	65.00	78023	25761	0.33	1.3077E+07	1.239	0.21	377.3	TruStrain?
171	1710.000	65.00	78091	25758	0.33	1.3087E+07	1.240	0.09	377.26	TruStrain?
172	1720.000	65.00	78104	25765	0.33	1.3089E+07	1.240	0.18	377.71	TruStrain?
173	1730.000	65.00	78070	25757	0.33	1.3084E+07	1.240	0.21	377.52	TruStrain?
174	1740.000	65.00	78153	25764	0.33	1.3097E+07	1.240	0.23	377.87	TruStrain?
175	1750.000	65.00	78252	25776	0.329	1.3112E+07	1.242	0.14	377.97	TruStrain?
176	1760.000	65.00	78201	25767	0.33	1.3104E+07	1.242	0.21	378.14	TruStrain?
177	1770.000	65.00	78287	25747	0.329	1.3116E+07	1.242	0.23	378.43	TruStrain?
178	1780.000	65.00	78301	25757	0.329	1.3119E+07	1.243	0.14	378.16	TruStrain?
