# Supplementary material for: Effect of components on the curing of glycidyl azide polymer spherical propellant through rheological method
Source: R Soc Open Sci. 2018 Oct 24;5(10):181282. doi: 10.1098/rsos.181282 (PMC6227934; doi:10.1098/rsos.181282)
Supplement: Raw data in text format [file rsos181282supp1.zip › rawdata/C-50.txt]

No	Time	Temperature	Storage Modulus	Loss Modulus	Loss Factor	Composite Viscosity	Gap	Normal Force	Torque	State
	[s]	[��C]	[Pa]	[Pa]	[1]	[mPa��s]	[mm]	[N]	[��N��m]
1	16.000	28.36	1277.4	514.8	0.403	2.192E+05	0.992	0.01	6.383	TruStrain?
2	32.000	44.26	1560.2	742.9	0.476	2.7502E+05	0.982	0.01	8.0147	TruStrain?
3	48.000	49.70	1248.1	477.25	0.382	2.1266E+05	0.978	0.01	6.1579	TruStrain?
4	64.000	49.65	1152.1	444.08	0.385	1.9651E+05	0.978	0.01	5.6698	TruStrain?
5	80.000	49.71	1029.5	450.52	0.438	1.7885E+05	0.978	0.01	5.1599	TruStrain?
6	96.000	49.77	1140.8	458.6	0.402	1.9568E+05	0.978	0.01	5.6465	TruStrain?
7	112.000	49.83	1095.5	475.64	0.434	1.9009E+05	0.978	0.01	5.4864	TruStrain?
8	128.000	49.87	1085.8	487.92	0.449	1.8945E+05	0.978	0.01	5.466	TruStrain?
9	144.000	49.89	1128.5	494.89	0.439	1.9612E+05	0.978	0.01	5.6596	TruStrain?
10	160.000	49.92	1127.1	495.27	0.439	1.9594E+05	0.978	0.01	5.6556	TruStrain?
11	176.000	49.94	1246.4	529.61	0.425	2.1554E+05	0.978	0.01	6.2202	TruStrain?
12	192.000	49.95	1166.4	539.18	0.462	2.0451E+05	0.978	0.01	5.9058	TruStrain?
13	208.000	49.96	1236.5	574.75	0.465	2.1702E+05	0.977	0.01	6.2638	TruStrain?
14	224.000	49.97	1270.4	605.85	0.477	2.24E+05	0.977	0.01	6.4641	TruStrain?
15	240.000	49.98	1241.4	598.69	0.482	2.1935E+05	0.977	0.01	6.3297	TruStrain?
16	256.000	49.99	1154.4	586	0.508	2.0604E+05	0.977	0.01	5.9455	TruStrain?
17	272.000	49.99	1162.7	604.83	0.52	2.0859E+05	0.977	0.01	6.019	TruStrain?
18	288.000	49.99	1172.1	607.83	0.519	2.1014E+05	0.977	0.01	6.0636	TruStrain?
19	304.000	50.00	1234.3	634.58	0.514	2.2089E+05	0.977	0.01	6.373	TruStrain?
20	320.000	50.00	1285.9	674.64	0.525	2.3112E+05	0.977	0.01	6.669	TruStrain?
21	336.000	50.00	1384.3	720.99	0.521	2.4841E+05	0.977	0.01	7.168	TruStrain?
22	352.000	50.00	1352.6	736.44	0.544	2.4512E+05	0.977	0.01	7.0716	TruStrain?
23	368.000	50.00	1436.1	791.94	0.551	2.6101E+05	0.977	0.01	7.5306	TruStrain?
24	384.000	50.00	1466.7	831.73	0.567	2.6836E+05	0.977	0.01	7.7438	TruStrain?
25	400.000	50.00	1491.8	864.88	0.58	2.7444E+05	0.977	0.01	7.9192	TruStrain?
26	416.000	50.00	1549.7	929.6	0.6	2.8761E+05	0.977	0.01	8.299	TruStrain?
27	432.000	50.00	1635.5	994.83	0.608	3.0467E+05	0.977	0.01	8.7917	TruStrain?
28	448.000	50.00	1740.3	1078.6	0.62	3.2586E+05	0.977	0.01	9.4019	TruStrain?
29	464.000	50.00	1882.5	1177.3	0.625	3.5338E+05	0.977	0.01	10.197	TruStrain?
30	480.000	50.00	1934.7	1273.1	0.658	3.686E+05	0.977	0.01	10.638	TruStrain?
31	496.000	50.00	2116.7	1410.1	0.666	4.0479E+05	0.977	0.01	11.681	TruStrain?
32	512.000	50.00	2296.3	1550.5	0.675	4.4097E+05	0.977	0.01	12.725	TruStrain?
33	528.000	50.00	2464	1682.5	0.683	4.7486E+05	0.977	0.02	13.702	TruStrain?
34	544.000	50.00	2666.3	1832.2	0.687	5.1488E+05	0.977	0.02	14.856	TruStrain?
35	560.000	50.00	2782.9	2000.5	0.719	5.4547E+05	0.977	0.02	15.74	TruStrain?
36	576.000	50.00	2981.6	2174.1	0.729	5.8729E+05	0.977	0.02	16.946	TruStrain?
37	592.000	50.00	3256.3	2371.7	0.728	6.4115E+05	0.977	0.02	18.5	TruStrain?
38	608.000	50.00	3526.4	2572.2	0.729	6.9469E+05	0.977	0.02	20.045	TruStrain?
39	624.000	50.00	3847.1	2784.7	0.724	7.5586E+05	0.977	0.03	21.808	TruStrain?
40	640.000	50.00	4197.2	3024.8	0.721	8.234E+05	0.977	0.03	23.759	TruStrain?
41	656.000	50.00	4549.2	3263.9	0.717	8.9111E+05	0.977	0.03	25.713	TruStrain?
42	672.000	50.00	4923.1	3523.3	0.716	9.6353E+05	0.977	0.03	27.803	TruStrain?
43	688.000	50.00	5292.7	3787.1	0.716	1.0358E+06	0.977	0.04	29.887	TruStrain?
44	704.000	50.00	5691.5	4058.1	0.713	1.1125E+06	0.977	0.04	32.102	TruStrain?
45	720.000	50.00	6144.8	4354	0.709	1.1986E+06	0.978	0.05	34.586	TruStrain?
46	736.000	50.00	6527.3	4654.7	0.713	1.2759E+06	0.978	0.05	36.816	TruStrain?
47	752.000	50.00	6990.2	4939.9	0.707	1.3623E+06	0.978	0.06	39.31	TruStrain?
48	768.000	50.00	7429.2	5246	0.706	1.4475E+06	0.978	0.06	41.766	TruStrain?
49	784.000	50.00	7880.6	5557	0.705	1.5347E+06	0.978	0.07	44.282	TruStrain?
50	800.000	50.00	8320	5831	0.701	1.617E+06	0.978	0.07	46.657	TruStrain?
51	816.000	50.00	8737.9	6119.5	0.7	1.6978E+06	0.978	0.08	48.989	TruStrain?
52	832.000	50.00	9221.6	6422.7	0.696	1.7886E+06	0.978	0.09	51.606	TruStrain?
53	848.000	50.00	9610.9	6716.1	0.699	1.8661E+06	0.978	0.09	53.841	TruStrain?
54	864.000	50.00	10098	7024.9	0.696	1.9578E+06	0.978	0.10	56.491	TruStrain?
55	880.000	50.00	10521	7314.8	0.695	2.0395E+06	0.978	0.11	58.846	TruStrain?
56	896.000	50.00	10970	7599.7	0.693	2.124E+06	0.978	0.11	61.284	TruStrain?
57	912.000	50.00	11401	7902.7	0.693	2.2078E+06	0.978	0.12	63.704	TruStrain?
58	928.000	50.00	11858	8214.7	0.693	2.2959E+06	0.978	0.13	66.242	TruStrain?
59	944.000	50.00	12350	8504.8	0.689	2.3865E+06	0.978	0.14	68.858	TruStrain?
60	960.000	50.00	12794	8816	0.689	2.4728E+06	0.978	0.16	71.35	TruStrain?
61	976.000	50.00	13223	9113.9	0.689	2.556E+06	0.978	0.17	73.747	TruStrain?
62	992.000	50.00	13657	9390.7	0.688	2.6378E+06	0.978	0.18	76.107	TruStrain?
63	1008.000	50.00	14120	9687.1	0.686	2.7253E+06	0.978	0.19	78.631	TruStrain?
64	1024.000	50.00	14565	9994	0.686	2.8113E+06	0.978	0.21	81.11	TruStrain?
65	1040.000	50.00	15008	10270	0.684	2.8943E+06	0.978	0.22	83.503	TruStrain?
66	1056.000	50.00	14716	9987.3	0.679	2.8305E+06	0.980	0.14	81.388	TruStrain?
67	1072.000	50.00	15442	10562	0.684	2.9776E+06	0.980	0.22	85.904	TruStrain?
68	1088.000	50.00	15426	10401	0.674	2.9611E+06	0.982	0.14	85.268	TruStrain?
69	1104.000	50.00	15990	10939	0.684	3.0834E+06	0.982	0.14	88.939	TruStrain?
70	1120.000	50.00	16417	11132	0.678	3.1569E+06	0.984	0.23	91.014	TruStrain?
71	1136.000	50.00	16469	11042	0.67	3.1557E+06	0.986	0.17	90.834	TruStrain?
72	1152.000	50.00	16455	11051	0.672	3.1547E+06	0.988	0.11	90.94	TruStrain?
73	1168.000	50.00	17240	11448	0.664	3.2937E+06	0.989	0.17	94.944	TruStrain?
74	1184.000	50.00	16760	11233	0.67	3.2111E+06	0.991	0.03	92.602	TruStrain?
75	1200.000	50.00	18135	11985	0.661	3.4596E+06	0.991	0.21	99.819	TruStrain?
76	1216.000	50.00	18287	11929	0.652	3.475E+06	0.993	0.14	100.06	TruStrain?
77	1232.000	50.00	18408	12195	0.663	3.5143E+06	0.994	0.04	101.29	TruStrain?
78	1248.000	50.00	19225	12520	0.651	3.6514E+06	0.994	0.21	105.28	TruStrain?
79	1264.000	50.00	19261	12440	0.646	3.6493E+06	0.997	0.14	105.01	TruStrain?
80	1280.000	50.00	18395	12194	0.663	3.5125E+06	0.999	0.01	101.08	TruStrain?
81	1296.000	50.00	19962	12803	0.641	3.7744E+06	1.000	0.15	108.77	TruStrain?
82	1312.000	50.00	19593	12883	0.658	3.7321E+06	1.002	-0.01	107.45	TruStrain?
83	1328.000	50.00	20674	13148	0.636	3.8994E+06	1.003	0.16	112.44	TruStrain?
84	1344.000	50.00	20774	13184	0.635	3.916E+06	1.004	0.12	112.8	TruStrain?
85	1360.000	50.00	20572	13136	0.639	3.8846E+06	1.007	0.01	111.83	TruStrain?
86	1376.000	50.00	21398	13507	0.631	4.0274E+06	1.009	0.15	116.05	TruStrain?
87	1392.000	50.00	21921	13758	0.628	4.1191E+06	1.010	0.18	118.76	TruStrain?
88	1408.000	50.00	22257	13887	0.624	4.1752E+06	1.012	0.17	120.21	TruStrain?
89	1424.000	50.00	22849	14211	0.622	4.2824E+06	1.013	0.21	123.46	TruStrain?
90	1440.000	50.00	23078	14267	0.618	4.3181E+06	1.015	0.18	124.28	TruStrain?
91	1456.000	50.00	23320	14325	0.614	4.3559E+06	1.017	0.14	125.44	TruStrain?
92	1472.000	50.00	22731	14108	0.621	4.2579E+06	1.019	0.01	122.53	TruStrain?
93	1488.000	50.00	24408	14915	0.611	4.5524E+06	1.019	0.23	131.34	TruStrain?
94	1504.000	50.00	24860	15047	0.605	4.6248E+06	1.021	0.21	133.2	TruStrain?
95	1520.000	50.00	25279	15202	0.601	4.6947E+06	1.023	0.21	135.29	TruStrain?
96	1536.000	50.00	25424	15202	0.598	4.7145E+06	1.025	0.15	135.71	TruStrain?
97	1552.000	50.00	25879	15379	0.594	4.7911E+06	1.026	0.15	138.1	TruStrain?
98	1568.000	50.00	26325	15560	0.591	4.8669E+06	1.028	0.15	140.29	TruStrain?
99	1584.000	50.00	26813	15745	0.587	4.9488E+06	1.029	0.17	142.51	TruStrain?
100	1600.000	50.00	27202	15896	0.584	5.0143E+06	1.031	0.17	144.48	TruStrain?
101	1616.000	50.00	27824	16174	0.581	5.1221E+06	1.032	0.22	147.59	TruStrain?
102	1632.000	50.00	27795	16090	0.579	5.1114E+06	1.034	0.13	147.15	TruStrain?
103	1648.000	50.00	28138	16240	0.577	5.1707E+06	1.036	0.11	148.93	TruStrain?
104	1664.000	50.00	28601	16436	0.575	5.25E+06	1.038	0.10	151.26	TruStrain?
105	1680.000	50.00	28727	16530	0.575	5.2749E+06	1.040	0.00	151.85	TruStrain?
106	1696.000	50.00	29638	16789	0.566	5.4212E+06	1.041	0.17	156.3	TruStrain?
107	1712.000	50.00	29818	16815	0.564	5.4482E+06	1.043	0.09	156.97	TruStrain?
108	1728.000	50.00	30771	17234	0.56	5.6131E+06	1.043	0.24	161.94	TruStrain?
109	1744.000	50.00	31041	17260	0.556	5.6526E+06	1.045	0.17	162.69	TruStrain?
110	1760.000	50.00	31130	17282	0.555	5.6669E+06	1.047	0.07	163.25	TruStrain?
111	1776.000	50.00	32107	17647	0.55	5.8309E+06	1.047	0.21	168.23	TruStrain?
112	1792.000	50.00	32544	17773	0.546	5.9016E+06	1.048	0.20	170.07	TruStrain?
113	1808.000	50.00	32734	17784	0.543	5.929E+06	1.051	0.12	170.62	TruStrain?
114	1824.000	50.00	33311	18035	0.541	6.0288E+06	1.052	0.00	173.74	TruStrain?
115	1840.000	50.00	33883	18171	0.536	6.1192E+06	1.053	0.17	176.54	TruStrain?
116	1856.000	50.00	34715	18498	0.533	6.2605E+06	1.053	0.23	180.63	TruStrain?
117	1872.000	50.00	34892	18452	0.529	6.2819E+06	1.054	0.10	180.93	TruStrain?
118	1888.000	50.00	35697	18755	0.525	6.4177E+06	1.054	0.18	185.16	TruStrain?
119	1904.000	50.00	35918	18812	0.524	6.4532E+06	1.056	0.09	185.84	TruStrain?
120	1920.000	50.00	36761	19083	0.519	6.592E+06	1.056	0.21	190.2	TruStrain?
121	1936.000	50.00	37053	19110	0.516	6.6354E+06	1.058	0.13	191.11	TruStrain?
122	1952.000	50.00	37827	19406	0.513	6.7664E+06	1.058	0.22	195.22	TruStrain?
123	1968.000	50.00	38001	19393	0.51	6.7901E+06	1.060	0.12	195.57	TruStrain?
124	1984.000	50.00	38652	19646	0.508	6.9006E+06	1.060	0.23	199.09	TruStrain?
125	2000.000	50.00	39035	19772	0.507	6.9641E+06	1.061	0.19	200.68	TruStrain?
126	2016.000	50.00	39007	19677	0.504	6.9533E+06	1.064	0.14	200.26	TruStrain?
127	2032.000	50.00	39110	19714	0.504	6.9706E+06	1.066	0.06	200.8	TruStrain?
128	2048.000	50.00	39919	20003	0.501	7.1063E+06	1.066	0.23	205.03	TruStrain?
129	2064.000	50.00	40341	20103	0.498	7.1734E+06	1.067	0.21	206.73	TruStrain?
130	2080.000	50.00	40397	20024	0.496	7.1759E+06	1.069	0.06	206.55	TruStrain?
131	2096.000	50.00	41068	20285	0.494	7.2901E+06	1.069	0.20	210.33	TruStrain?
132	2112.000	50.00	41360	20326	0.491	7.3346E+06	1.072	0.12	211.15	TruStrain?
133	2128.000	50.00	42049	20577	0.489	7.4507E+06	1.072	0.23	214.95	TruStrain?
134	2144.000	50.00	42407	20616	0.486	7.5046E+06	1.074	0.18	216.16	TruStrain?
135	2160.000	50.00	42588	20636	0.485	7.532E+06	1.076	0.08	216.99	TruStrain?
136	2176.000	50.00	43327	20883	0.482	7.6549E+06	1.076	0.21	220.85	TruStrain?
137	2192.000	50.00	43791	20977	0.479	7.728E+06	1.077	0.17	222.71	TruStrain?
138	2208.000	50.00	44133	21049	0.477	7.7819E+06	1.078	0.12	224.28	TruStrain?
139	2224.000	50.00	44857	21277	0.474	7.9017E+06	1.079	0.13	227.85	TruStrain?
140	2240.000	50.00	45133	21293	0.472	7.9424E+06	1.081	0.15	229.03	TruStrain?
141	2256.000	50.00	45800	21530	0.47	8.0545E+06	1.081	0.16	232.32	TruStrain?
142	2272.000	50.00	46250	21610	0.467	8.1248E+06	1.082	0.21	234.41	TruStrain?
143	2288.000	50.00	46669	21691	0.465	8.1907E+06	1.083	0.17	236.05	TruStrain?
144	2304.000	50.00	46638	21632	0.464	8.1823E+06	1.085	0.01	235.54	TruStrain?
145	2320.000	50.00	47622	21896	0.46	8.3421E+06	1.086	0.14	240.69	TruStrain?
146	2336.000	50.00	48272	22090	0.458	8.4489E+06	1.086	0.22	243.77	TruStrain?
147	2352.000	50.00	48664	22162	0.455	8.5105E+06	1.087	0.16	245.26	TruStrain?
148	2368.000	50.00	49017	22285	0.455	8.5697E+06	1.089	0.03	246.86	TruStrain?
149	2384.000	50.00	49720	22422	0.451	8.6806E+06	1.089	0.20	250.45	TruStrain?
150	2400.000	50.00	49960	22429	0.449	8.7159E+06	1.091	0.08	251.11	TruStrain?
151	2416.000	50.00	50650	22632	0.447	8.8293E+06	1.091	0.19	254.74	TruStrain?
152	2432.000	50.00	50859	22629	0.445	8.8596E+06	1.092	0.00	255.22	TruStrain?
153	2448.000	50.00	51480	22779	0.442	8.9595E+06	1.093	0.12	258.37	TruStrain?
154	2464.000	50.00	52063	22947	0.441	9.0552E+06	1.093	0.21	261.26	TruStrain?
155	2480.000	50.00	52419	22998	0.439	9.1104E+06	1.095	0.12	262.44	TruStrain?
156	2496.000	50.00	53137	23181	0.436	9.2268E+06	1.095	0.17	266.21	TruStrain?
157	2512.000	50.00	53836	23333	0.433	9.3384E+06	1.095	0.20	269.45	TruStrain?
158	2528.000	50.00	54549	23505	0.431	9.4535E+06	1.095	0.22	272.78	TruStrain?
159	2544.000	50.00	54843	23592	0.43	9.502E+06	1.097	-0.01	273.75	TruStrain?
160	2560.000	50.00	55504	23665	0.426	9.6032E+06	1.097	0.12	277.07	TruStrain?
161	2576.000	50.00	56083	23809	0.425	9.6969E+06	1.097	0.18	279.77	TruStrain?
162	2592.000	50.00	56638	23944	0.423	9.7867E+06	1.097	0.22	282.36	TruStrain?
163	2608.000	50.00	57275	24114	0.421	9.8905E+06	1.097	0.23	285.35	TruStrain?
164	2624.000	50.00	57615	24139	0.419	9.942E+06	1.099	0.01	286.29	TruStrain?
165	2640.000	50.00	58070	24207	0.417	1.0013E+07	1.099	0.10	288.75	TruStrain?
166	2656.000	50.00	58547	24327	0.416	1.009E+07	1.099	0.19	291.13	TruStrain?
167	2672.000	50.00	58812	24439	0.416	1.0136E+07	1.101	0.01	292.12	TruStrain?
168	2688.000	50.00	59275	24468	0.413	1.0206E+07	1.101	0.14	294.47	TruStrain?
169	2704.000	50.00	59780	24591	0.411	1.0288E+07	1.101	0.21	296.85	TruStrain?
170	2720.000	50.00	59954	24577	0.41	1.0313E+07	1.103	0.07	297.09	TruStrain?
171	2736.000	50.00	60480	24724	0.409	1.0399E+07	1.103	0.19	300.02	TruStrain?
172	2752.000	50.00	60795	24776	0.408	1.0448E+07	1.105	0.04	300.94	TruStrain?
173	2768.000	50.00	61337	24885	0.406	1.0535E+07	1.105	0.19	303.95	TruStrain?
174	2784.000	50.00	61525	24951	0.406	1.0567E+07	1.107	0.00	304.42	TruStrain?
175	2800.000	50.00	62073	25010	0.403	1.0651E+07	1.107	0.14	307.31	TruStrain?
176	2816.000	50.00	62582	25130	0.402	1.0733E+07	1.107	0.21	309.69	TruStrain?
177	2832.000	50.00	62672	25110	0.401	1.0745E+07	1.109	0.02	309.37	TruStrain?
178	2848.000	50.00	63264	25257	0.399	1.0842E+07	1.109	0.15	312.8	TruStrain?
179	2864.000	50.00	63818	25374	0.398	1.093E+07	1.109	0.21	315.39	TruStrain?
180	2880.000	50.00	64170	25434	0.396	1.0986E+07	1.111	0.12	316.64	TruStrain?
181	2896.000	50.00	64712	25570	0.395	1.1074E+07	1.111	0.22	319.5	TruStrain?
182	2912.000	50.00	64962	25550	0.393	1.111E+07	1.113	0.08	320.05	TruStrain?
183	2928.000	50.00	65456	25692	0.393	1.1191E+07	1.113	0.18	322.89	TruStrain?
184	2944.000	50.00	65544	25689	0.392	1.1204E+07	1.114	0.01	322.9	TruStrain?
185	2960.000	50.00	66315	25819	0.389	1.1326E+07	1.114	0.15	326.6	TruStrain?
186	2976.000	50.00	66781	25945	0.389	1.1402E+07	1.114	0.21	328.98	TruStrain?
187	2992.000	50.00	67071	25959	0.387	1.1446E+07	1.116	0.06	329.72	TruStrain?
188	3008.000	50.00	67606	26073	0.386	1.1532E+07	1.116	0.17	332.73	TruStrain?
189	3024.000	50.00	68082	26176	0.384	1.1609E+07	1.116	0.22	334.94	TruStrain?
190	3040.000	50.00	68470	26210	0.383	1.1668E+07	1.117	0.14	336.53	TruStrain?
191	3056.000	50.00	68981	26328	0.382	1.1751E+07	1.117	0.21	339.04	TruStrain?
192	3072.000	50.00	68971	26282	0.381	1.1747E+07	1.119	-0.01	338.31	TruStrain?
193	3088.000	50.00	69845	26471	0.379	1.1888E+07	1.119	0.15	343.18	TruStrain?
194	3104.000	50.00	70361	26571	0.378	1.197E+07	1.119	0.20	345.36	TruStrain?
195	3120.000	50.00	70430	26561	0.377	1.198E+07	1.120	0.01	345.16	TruStrain?
196	3136.000	50.00	71124	26682	0.375	1.209E+07	1.121	0.12	348.63	TruStrain?
197	3152.000	50.00	71633	26779	0.374	1.2171E+07	1.121	0.16	351.18	TruStrain?
198	3168.000	50.00	72208	26864	0.372	1.2262E+07	1.121	0.16	353.8	TruStrain?
199	3184.000	50.00	72834	26990	0.371	1.2362E+07	1.121	0.16	356.7	TruStrain?
200	3200.000	50.00	73429	27077	0.369	1.2456E+07	1.121	0.16	359.37	TruStrain?
201	3216.000	50.00	73988	27164	0.367	1.2544E+07	1.121	0.17	361.89	TruStrain?
202	3232.000	50.00	74434	27246	0.366	1.2615E+07	1.121	0.19	363.98	TruStrain?
203	3248.000	50.00	74838	27343	0.365	1.2681E+07	1.121	0.22	365.89	TruStrain?
204	3264.000	50.00	75354	27424	0.364	1.2762E+07	1.121	0.22	368.22	TruStrain?
205	3280.000	50.00	75857	27513	0.363	1.2843E+07	1.121	0.22	370.56	TruStrain?
206	3296.000	50.00	76128	27545	0.362	1.2885E+07	1.122	0.05	371.32	TruStrain?
207	3312.000	50.00	76508	27595	0.361	1.2944E+07	1.122	0.16	373.46	TruStrain?
208	3328.000	50.00	76862	27662	0.36	1.3001E+07	1.122	0.21	375.12	TruStrain?
209	3344.000	50.00	76948	27663	0.36	1.3014E+07	1.124	0.00	374.69	TruStrain?
210	3360.000	50.00	77389	27718	0.358	1.3083E+07	1.124	0.11	377.47	TruStrain?
211	3376.000	50.00	77742	27803	0.358	1.314E+07	1.124	0.19	379.15	TruStrain?
212	3392.000	50.00	77963	27821	0.357	1.3175E+07	1.126	0.08	379.7	TruStrain?
213	3408.000	50.00	78361	27897	0.356	1.3238E+07	1.126	0.17	381.95	TruStrain?
214	3424.000	50.00	78663	27978	0.356	1.3288E+07	1.126	0.23	383.39	TruStrain?
215	3440.000	50.00	78931	28008	0.355	1.333E+07	1.127	0.16	384.21	TruStrain?
216	3456.000	50.00	79314	28079	0.354	1.3391E+07	1.127	0.22	386.35	TruStrain?
217	3472.000	50.00	79637	28110	0.353	1.3441E+07	1.128	0.17	387.65	TruStrain?
218	3488.000	50.00	80055	28185	0.352	1.3508E+07	1.128	0.22	389.71	TruStrain?
219	3504.000	50.00	80291	28219	0.351	1.3545E+07	1.130	0.00	390.04	TruStrain?
220	3520.000	50.00	80653	28256	0.35	1.3601E+07	1.130	0.12	392.42	TruStrain?
221	3536.000	50.00	81094	28320	0.349	1.3671E+07	1.130	0.17	394.44	TruStrain?
222	3552.000	50.00	81506	28399	0.348	1.3737E+07	1.130	0.21	396.35	TruStrain?
223	3568.000	50.00	81746	28428	0.348	1.3775E+07	1.131	0.07	397.01	TruStrain?
224	3584.000	50.00	82162	28493	0.347	1.384E+07	1.131	0.15	399.34	TruStrain?
225	3600.000	50.00	82567	28554	0.346	1.3905E+07	1.131	0.19	401.19	TruStrain?
226	3616.000	50.00	82978	28626	0.345	1.397E+07	1.131	0.23	403.06	TruStrain?
227	3632.000	50.00	83291	28823	0.346	1.4027E+07	1.132	-0.02	404.47	TruStrain?
228	3648.000	50.00	83518	28680	0.343	1.4054E+07	1.133	0.06	405.29	TruStrain?
229	3664.000	50.00	83920	28733	0.342	1.4118E+07	1.133	0.13	407.33	TruStrain?
230	3680.000	50.00	84326	28810	0.342	1.4183E+07	1.133	0.17	409.21	TruStrain?
231	3696.000	50.00	84683	28868	0.341	1.4239E+07	1.133	0.20	410.83	TruStrain?
232	3712.000	50.00	85099	28929	0.34	1.4305E+07	1.133	0.23	412.72	TruStrain?
233	3728.000	50.00	85329	28950	0.339	1.4341E+07	1.135	0.10	413.09	TruStrain?
234	3744.000	50.00	85707	29017	0.339	1.4401E+07	1.135	0.16	415.53	TruStrain?
235	3760.000	50.00	86108	29054	0.337	1.4464E+07	1.135	0.20	417.33	TruStrain?
236	3776.000	50.00	86475	29112	0.337	1.4522E+07	1.135	0.23	418.99	TruStrain?
237	3792.000	50.00	86672	29147	0.336	1.4553E+07	1.136	0.10	419.47	TruStrain?
238	3808.000	50.00	87103	29225	0.336	1.4622E+07	1.136	0.13	421.9	TruStrain?
239	3824.000	50.00	87627	29276	0.334	1.4704E+07	1.136	0.13	424.28	TruStrain?
240	3840.000	50.00	88098	29333	0.333	1.4778E+07	1.136	0.12	426.39	TruStrain?
241	3856.000	50.00	88576	29403	0.332	1.4854E+07	1.136	0.11	428.6	TruStrain?
242	3872.000	50.00	88966	29477	0.331	1.4916E+07	1.136	0.12	430.41	TruStrain?
243	3888.000	50.00	89291	29510	0.33	1.4967E+07	1.136	0.14	431.84	TruStrain?
244	3904.000	50.00	89723	29565	0.33	1.5035E+07	1.136	0.13	433.82	TruStrain?
245	3920.000	50.00	90134	29602	0.328	1.5099E+07	1.136	0.14	435.69	TruStrain?
246	3936.000	50.00	90479	29664	0.328	1.5154E+07	1.136	0.14	437.32	TruStrain?
247	3952.000	50.00	90825	29733	0.327	1.521E+07	1.136	0.15	438.9	TruStrain?
248	3968.000	50.00	91174	29779	0.327	1.5265E+07	1.136	0.18	440.46	TruStrain?
249	3984.000	50.00	91500	29828	0.326	1.5317E+07	1.136	0.19	441.9	TruStrain?
250	4000.000	50.00	91573	29930	0.327	1.5333E+07	1.137	0.02	441.94	TruStrain?
251	4016.000	50.00	91739	29847	0.325	1.5354E+07	1.138	0.03	442.77	TruStrain?
252	4032.000	50.00	91984	29905	0.325	1.5394E+07	1.138	0.11	444.21	TruStrain?
253	4048.000	50.00	92316	29923	0.324	1.5445E+07	1.138	0.15	445.66	TruStrain?
254	4064.000	50.00	92624	29986	0.324	1.5495E+07	1.138	0.18	447.06	TruStrain?
255	4080.000	50.00	92908	30014	0.323	1.5539E+07	1.138	0.21	448.36	TruStrain?
256	4096.000	50.00	93115	30067	0.323	1.5573E+07	1.140	0.06	448.61	TruStrain?
257	4112.000	50.00	93339	30077	0.322	1.5608E+07	1.140	0.16	450.32	TruStrain?
258	4128.000	50.00	93610	30130	0.322	1.5651E+07	1.140	0.20	451.58	TruStrain?
259	4144.000	50.00	93879	30172	0.321	1.5694E+07	1.140	0.23	452.79	TruStrain?
260	4160.000	50.00	93980	30166	0.321	1.5709E+07	1.142	0.03	452.57	TruStrain?
261	4176.000	50.00	94303	30205	0.32	1.576E+07	1.142	0.10	454.72	TruStrain?
262	4192.000	50.00	94613	30258	0.32	1.5809E+07	1.142	0.14	456.17	TruStrain?
263	4208.000	50.00	94896	30304	0.319	1.5854E+07	1.142	0.17	457.47	TruStrain?
264	4224.000	50.00	95153	30330	0.319	1.5895E+07	1.142	0.20	458.59	TruStrain?
265	4240.000	50.00	95418	30374	0.318	1.5937E+07	1.142	0.23	459.8	TruStrain?
266	4256.000	50.00	95627	30374	0.318	1.5969E+07	1.144	0.02	460.01	TruStrain?
267	4272.000	50.00	95844	30365	0.317	1.6001E+07	1.144	0.03	461.42	TruStrain?
268	4288.000	50.00	96137	30434	0.317	1.6049E+07	1.144	0.09	463.1	TruStrain?
269	4304.000	50.00	96412	30475	0.316	1.6093E+07	1.144	0.12	464.31	TruStrain?
270	4320.000	50.00	96750	30524	0.315	1.6146E+07	1.144	0.16	465.9	TruStrain?
271	4336.000	50.00	97060	30585	0.315	1.6196E+07	1.144	0.18	467.3	TruStrain?
272	4352.000	50.00	97317	30611	0.315	1.6237E+07	1.144	0.21	468.46	TruStrain?
273	4368.000	50.00	97599	30654	0.314	1.6282E+07	1.144	0.23	469.78	TruStrain?
274	4384.000	50.00	97816	30690	0.314	1.6316E+07	1.146	0.04	470.3	TruStrain?
275	4400.000	50.00	98094	30706	0.313	1.6359E+07	1.146	0.11	472.02	TruStrain?
276	4416.000	50.00	98400	30758	0.313	1.6408E+07	1.146	0.15	473.43	TruStrain?
277	4432.000	50.00	98658	30790	0.312	1.6449E+07	1.146	0.18	474.57	TruStrain?
278	4448.000	50.00	98908	30804	0.311	1.6487E+07	1.146	0.20	475.69	TruStrain?
279	4464.000	50.00	99187	30852	0.311	1.6532E+07	1.146	0.21	476.99	TruStrain?
280	4480.000	50.00	99569	30895	0.31	1.6592E+07	1.146	0.20	478.73	TruStrain?
281	4496.000	50.00	99997	30952	0.31	1.666E+07	1.146	0.17	480.71	TruStrain?
282	4512.000	50.00	1.0042E+05	31018	0.309	1.6728E+07	1.146	0.15	482.66	TruStrain?
283	4528.000	50.00	1.0079E+05	31059	0.308	1.6785E+07	1.146	0.13	484.31	TruStrain?
284	4544.000	50.00	1.0109E+05	31089	0.308	1.6832E+07	1.146	0.14	485.66	TruStrain?
285	4560.000	50.00	1.0135E+05	31096	0.307	1.6873E+07	1.146	0.15	486.81	TruStrain?
286	4576.000	50.00	1.017E+05	31134	0.306	1.6927E+07	1.146	0.14	488.4	TruStrain?
287	4592.000	50.00	1.0204E+05	31232	0.306	1.6984E+07	1.146	0.14	490.06	TruStrain?
288	4608.000	50.00	1.0225E+05	31267	0.306	1.7017E+07	1.146	0.14	491.02	TruStrain?
289	4624.000	50.00	1.0252E+05	31288	0.305	1.706E+07	1.146	0.16	492.23	TruStrain?
290	4640.000	50.00	1.0278E+05	31316	0.305	1.7101E+07	1.146	0.19	493.4	TruStrain?
291	4656.000	50.00	1.0288E+05	31457	0.306	1.7122E+07	1.146	0.09	493.89	TruStrain?
292	4672.000	50.00	1.0302E+05	31360	0.304	1.714E+07	1.147	0.12	494.27	TruStrain?
293	4688.000	50.00	1.0317E+05	31350	0.304	1.7162E+07	1.147	0.17	495.13	TruStrain?
294	4704.000	50.00	1.0336E+05	31394	0.304	1.7193E+07	1.147	0.21	496.04	TruStrain?
295	4720.000	50.00	1.0348E+05	31415	0.304	1.7212E+07	1.148	0.02	496.11	TruStrain?
296	4736.000	50.00	1.0369E+05	31412	0.303	1.7244E+07	1.148	0.12	497.57	TruStrain?
297	4752.000	50.00	1.0388E+05	31425	0.302	1.7274E+07	1.148	0.16	498.39	TruStrain?
298	4768.000	50.00	1.0409E+05	31476	0.302	1.7307E+07	1.148	0.21	499.36	TruStrain?
299	4784.000	50.00	1.0427E+05	31513	0.302	1.7337E+07	1.148	0.23	500.19	TruStrain?
300	4800.000	50.00	1.0444E+05	31526	0.302	1.7363E+07	1.149	0.15	500.45	TruStrain?
301	4816.000	50.00	1.0466E+05	31555	0.302	1.7397E+07	1.149	0.19	501.96	TruStrain?
302	4832.000	50.00	1.0488E+05	31562	0.301	1.7432E+07	1.149	0.22	502.99	TruStrain?
303	4848.000	50.00	1.0512E+05	31606	0.301	1.747E+07	1.151	0.04	503.6	TruStrain?
304	4864.000	50.00	1.053E+05	31600	0.3	1.7497E+07	1.151	0.12	504.87	TruStrain?
305	4880.000	50.00	1.0552E+05	31651	0.3	1.7533E+07	1.151	0.16	505.88	TruStrain?
306	4896.000	50.00	1.057E+05	31682	0.3	1.7562E+07	1.151	0.19	506.72	TruStrain?
307	4912.000	50.00	1.0595E+05	31736	0.3	1.7602E+07	1.151	0.22	507.87	TruStrain?
308	4928.000	50.00	1.0624E+05	31756	0.299	1.7648E+07	1.151	0.23	509.19	TruStrain?
309	4944.000	50.00	1.064E+05	31773	0.299	1.7673E+07	1.152	0.04	509.44	TruStrain?
310	4960.000	50.00	1.0659E+05	31763	0.298	1.7702E+07	1.152	0.13	510.76	TruStrain?
311	4976.000	50.00	1.0682E+05	31805	0.298	1.7738E+07	1.152	0.16	511.8	TruStrain?
312	4992.000	50.00	1.0706E+05	31840	0.297	1.7777E+07	1.152	0.18	512.92	TruStrain?
313	5008.000	50.00	1.0731E+05	31883	0.297	1.7816E+07	1.152	0.19	514.05	TruStrain?
314	5024.000	50.00	1.0754E+05	31883	0.296	1.7852E+07	1.152	0.21	515.07	TruStrain?
315	5040.000	50.00	1.0776E+05	31937	0.296	1.7887E+07	1.152	0.22	516.11	TruStrain?
316	5056.000	50.00	1.0794E+05	32021	0.297	1.7919E+07	1.153	-0.01	516.4	TruStrain?
317	5072.000	50.00	1.0809E+05	31950	0.296	1.7939E+07	1.154	0.06	517.4	TruStrain?
318	5088.000	50.00	1.0825E+05	31986	0.295	1.7965E+07	1.154	0.11	518.36	TruStrain?
319	5104.000	50.00	1.0849E+05	32009	0.295	1.8002E+07	1.154	0.13	519.4	TruStrain?
320	5120.000	50.00	1.0876E+05	32022	0.294	1.8044E+07	1.154	0.14	520.61	TruStrain?
321	5136.000	50.00	1.0891E+05	32084	0.295	1.807E+07	1.154	0.15	521.38	TruStrain?
322	5152.000	50.00	1.0921E+05	32113	0.294	1.8118E+07	1.154	0.14	522.77	TruStrain?
323	5168.000	50.00	1.095E+05	32156	0.294	1.8163E+07	1.154	0.12	524.05	TruStrain?
324	5184.000	50.00	1.0989E+05	32088	0.292	1.822E+07	1.154	0.09	525.73	TruStrain?
325	5200.000	50.00	1.1023E+05	32253	0.293	1.8279E+07	1.154	0.07	527.4	TruStrain?
326	5216.000	50.00	1.1048E+05	32243	0.292	1.8317E+07	1.154	0.07	528.53	TruStrain?
327	5232.000	50.00	1.1066E+05	32273	0.292	1.8347E+07	1.154	0.08	529.37	TruStrain?
328	5248.000	50.00	1.1085E+05	32283	0.291	1.8376E+07	1.154	0.09	530.23	TruStrain?
329	5264.000	50.00	1.1102E+05	32320	0.291	1.8402E+07	1.154	0.10	530.95	TruStrain?
330	5280.000	50.00	1.1128E+05	32315	0.29	1.8443E+07	1.154	0.10	532.14	TruStrain?
331	5296.000	50.00	1.115E+05	32362	0.29	1.8478E+07	1.154	0.10	533.2	TruStrain?
332	5312.000	50.00	1.1176E+05	32411	0.29	1.8521E+07	1.154	0.12	534.38	TruStrain?
333	5328.000	50.00	1.1194E+05	32444	0.29	1.8549E+07	1.154	0.12	535.19	TruStrain?
334	5344.000	50.00	1.1203E+05	32464	0.29	1.8564E+07	1.154	0.17	535.6	TruStrain?
335	5360.000	50.00	1.1208E+05	32458	0.29	1.8571E+07	1.154	0.21	535.81	TruStrain?
336	5376.000	50.00	1.1222E+05	32502	0.29	1.8595E+07	1.154	0.22	536.46	TruStrain?
337	5392.000	50.00	1.1241E+05	32528	0.289	1.8625E+07	1.155	0.03	536.87	TruStrain?
338	5408.000	50.00	1.1258E+05	32508	0.289	1.8649E+07	1.155	0.11	538.11	TruStrain?
339	5424.000	50.00	1.1268E+05	32515	0.289	1.8666E+07	1.155	0.14	538.57	TruStrain?
340	5440.000	50.00	1.1281E+05	32535	0.288	1.8686E+07	1.155	0.17	539.14	TruStrain?
341	5456.000	50.00	1.1295E+05	32542	0.288	1.8708E+07	1.155	0.20	539.75	TruStrain?
342	5472.000	50.00	1.1313E+05	32594	0.288	1.8737E+07	1.155	0.23	540.57	TruStrain?
343	5488.000	50.00	1.1324E+05	32603	0.288	1.8755E+07	1.156	0.00	540.39	TruStrain?
344	5504.000	50.00	1.1332E+05	32601	0.288	1.8767E+07	1.156	0.07	541.54	TruStrain?
345	5520.000	50.00	1.1348E+05	32619	0.287	1.8792E+07	1.156	0.11	542.22	TruStrain?
346	5536.000	50.00	1.1367E+05	32632	0.287	1.8821E+07	1.156	0.14	543.06	TruStrain?
347	5552.000	50.00	1.1382E+05	32658	0.287	1.8846E+07	1.156	0.17	543.81	TruStrain?
348	5568.000	50.00	1.1401E+05	32670	0.287	1.8875E+07	1.156	0.19	544.63	TruStrain?
349	5584.000	50.00	1.1415E+05	32694	0.286	1.8898E+07	1.156	0.20	545.24	TruStrain?
350	5600.000	50.00	1.1427E+05	32725	0.286	1.8917E+07	1.156	0.23	545.82	TruStrain?
351	5616.000	50.00	1.144E+05	32729	0.286	1.8938E+07	1.158	0.03	545.54	TruStrain?
352	5632.000	50.00	1.1455E+05	32734	0.286	1.8961E+07	1.158	0.07	547.04	TruStrain?
353	5648.000	50.00	1.147E+05	32750	0.286	1.8984E+07	1.158	0.10	547.78	TruStrain?
354	5664.000	50.00	1.1488E+05	32783	0.285	1.9013E+07	1.158	0.14	548.64	TruStrain?
355	5680.000	50.00	1.1506E+05	32787	0.285	1.9041E+07	1.158	0.16	549.4	TruStrain?
356	5696.000	50.00	1.1515E+05	32810	0.285	1.9057E+07	1.158	0.18	549.86	TruStrain?
357	5712.000	50.00	1.1535E+05	32856	0.285	1.9089E+07	1.158	0.19	550.73	TruStrain?
358	5728.000	50.00	1.1561E+05	32867	0.284	1.9129E+07	1.158	0.20	551.89	TruStrain?
359	5744.000	50.00	1.1566E+05	32881	0.284	1.9138E+07	1.158	0.22	552.17	TruStrain?
360	5760.000	50.00	1.1584E+05	32895	0.284	1.9166E+07	1.159	0.15	552.76	TruStrain?
361	5776.000	50.00	1.1601E+05	32925	0.284	1.9192E+07	1.159	0.19	553.8	TruStrain?
362	5792.000	50.00	1.1613E+05	32929	0.284	1.9211E+07	1.159	0.20	554.27	TruStrain?
363	5808.000	50.00	1.1642E+05	32966	0.283	1.9257E+07	1.159	0.17	555.63	TruStrain?
364	5824.000	50.00	1.1668E+05	33026	0.283	1.9299E+07	1.159	0.14	556.78	TruStrain?
365	5840.000	50.00	1.1706E+05	33054	0.282	1.9359E+07	1.159	0.12	558.62	TruStrain?
366	5856.000	50.00	1.1729E+05	33081	0.282	1.9396E+07	1.159	0.10	559.59	TruStrain?
367	5872.000	50.00	1.1749E+05	33097	0.282	1.9428E+07	1.159	0.10	560.54	TruStrain?
368	5888.000	50.00	1.1772E+05	33124	0.281	1.9464E+07	1.159	0.09	561.62	TruStrain?
369	5904.000	50.00	1.18E+05	33139	0.281	1.9507E+07	1.159	0.09	562.87	TruStrain?
370	5920.000	50.00	1.182E+05	33171	0.281	1.9539E+07	1.159	0.07	563.78	TruStrain?
371	5936.000	50.00	1.1833E+05	33190	0.28	1.9559E+07	1.159	0.08	564.37	TruStrain?
372	5952.000	50.00	1.1849E+05	33243	0.281	1.9586E+07	1.159	0.10	565.13	TruStrain?
373	5968.000	50.00	1.186E+05	33250	0.28	1.9604E+07	1.159	0.11	565.65	TruStrain?
374	5984.000	50.00	1.1876E+05	33243	0.28	1.9628E+07	1.159	0.11	566.29	TruStrain?
375	6000.000	50.00	1.1894E+05	33290	0.28	1.9657E+07	1.159	0.12	567.18	TruStrain?
376	6016.000	50.00	1.19E+05	33299	0.28	1.9668E+07	1.159	0.14	567.47	TruStrain?
377	6032.000	50.00	1.1905E+05	33330	0.28	1.9676E+07	1.159	0.16	567.72	TruStrain?
378	6048.000	50.00	1.1924E+05	33343	0.28	1.9705E+07	1.159	0.19	568.54	TruStrain?
379	6064.000	50.00	1.1932E+05	33354	0.28	1.9719E+07	1.159	0.21	568.99	TruStrain?
380	6080.000	50.00	1.1946E+05	33340	0.279	1.9739E+07	1.160	0.07	568.98	TruStrain?
381	6096.000	50.00	1.1966E+05	33363	0.279	1.9771E+07	1.160	0.10	570.49	TruStrain?
382	6112.000	50.00	1.1973E+05	33404	0.279	1.9784E+07	1.160	0.12	570.82	TruStrain?
383	6128.000	50.00	1.1991E+05	33392	0.278	1.9811E+07	1.160	0.13	571.68	TruStrain?
384	6144.000	50.00	1.201E+05	33439	0.278	1.9841E+07	1.160	0.14	572.5	TruStrain?
385	6160.000	50.00	1.201E+05	33438	0.278	1.9842E+07	1.160	0.17	572.49	TruStrain?
386	6176.000	50.00	1.202E+05	33453	0.278	1.9858E+07	1.160	0.19	572.96	TruStrain?
387	6192.000	50.00	1.2028E+05	33498	0.278	1.9872E+07	1.160	0.21	573.36	TruStrain?
388	6208.000	50.00	1.2045E+05	33493	0.278	1.9898E+07	1.160	0.22	574.11	TruStrain?
389	6224.000	50.00	1.2047E+05	33468	0.278	1.9899E+07	1.161	0.09	573.6	TruStrain?
390	6240.000	50.00	1.2062E+05	33491	0.278	1.9923E+07	1.161	0.12	574.88	TruStrain?
391	6256.000	50.00	1.2068E+05	33491	0.278	1.9933E+07	1.161	0.15	575.16	TruStrain?
392	6272.000	50.00	1.209E+05	33515	0.277	1.9967E+07	1.161	0.16	576.13	TruStrain?
393	6288.000	50.00	1.2095E+05	33559	0.277	1.9976E+07	1.161	0.19	576.4	TruStrain?
394	6304.000	50.00	1.2111E+05	33551	0.277	2.0002E+07	1.161	0.20	577.05	TruStrain?
395	6320.000	50.00	1.2122E+05	33567	0.277	2.0019E+07	1.161	0.22	577.59	TruStrain?
396	6336.000	50.00	1.2131E+05	33543	0.277	2.0031E+07	1.162	0.09	577.68	TruStrain?
397	6352.000	50.00	1.214E+05	33569	0.277	2.0046E+07	1.162	0.13	578.37	TruStrain?
398	6368.000	50.00	1.2151E+05	33595	0.276	2.0065E+07	1.162	0.16	578.91	TruStrain?
399	6384.000	50.00	1.2163E+05	33600	0.276	2.0083E+07	1.162	0.18	579.45	TruStrain?
400	6400.000	50.00	1.2175E+05	33616	0.276	2.0102E+07	1.162	0.19	580	TruStrain?
401	6416.000	50.00	1.2189E+05	33637	0.276	2.0125E+07	1.162	0.21	580.66	TruStrain?
402	6432.000	50.00	1.2201E+05	33671	0.276	2.0144E+07	1.163	0.03	580.64	TruStrain?
403	6448.000	50.00	1.2225E+05	33659	0.275	2.0181E+07	1.163	0.02	582.37	TruStrain?
404	6464.000	50.00	1.2236E+05	33690	0.275	2.02E+07	1.163	0.03	582.89	TruStrain?
405	6480.000	50.00	1.2254E+05	33673	0.275	2.0226E+07	1.163	0.04	583.61	TruStrain?
406	6496.000	50.00	1.2264E+05	33732	0.275	2.0243E+07	1.163	0.04	584.11	TruStrain?
407	6512.000	50.00	1.2294E+05	33756	0.275	2.029E+07	1.163	0.03	585.59	TruStrain?
408	6528.000	50.00	1.2308E+05	33769	0.274	2.0313E+07	1.163	0.03	586.18	TruStrain?
409	6544.000	50.00	1.2314E+05	33778	0.274	2.0322E+07	1.163	0.05	586.37	TruStrain?
410	6560.000	50.00	1.2325E+05	33800	0.274	2.034E+07	1.163	0.05	586.91	TruStrain?
411	6576.000	50.00	1.2346E+05	33840	0.274	2.0375E+07	1.163	0.06	587.92	TruStrain?
412	6592.000	50.00	1.2357E+05	33836	0.274	2.0391E+07	1.163	0.06	588.37	TruStrain?
413	6608.000	50.00	1.2368E+05	33847	0.274	2.0408E+07	1.163	0.08	588.83	TruStrain?
414	6624.000	50.00	1.2382E+05	33892	0.274	2.0431E+07	1.163	0.09	589.48	TruStrain?
415	6640.000	50.00	1.2387E+05	33928	0.274	2.0441E+07	1.163	0.10	589.85	TruStrain?
416	6656.000	50.00	1.2397E+05	33917	0.274	2.0455E+07	1.163	0.12	590.26	TruStrain?
417	6672.000	50.00	1.2405E+05	33922	0.273	2.0468E+07	1.163	0.14	590.59	TruStrain?
