# Supplementary material for: Effect of components on the curing of glycidyl azide polymer spherical propellant through rheological method
Source: R Soc Open Sci. 2018 Oct 24;5(10):181282. doi: 10.1098/rsos.181282 (PMC6227934; doi:10.1098/rsos.181282)
Supplement: Raw data in text format [file rsos181282supp1.zip › rawdata/C-55.txt]

No	Time	Temperature	Storage Modulus	Loss Modulus	Loss Factor	Composite Viscosity	Gap	Normal Force	Torque	State
	[s]	[��C]	[Pa]	[Pa]	[1]	[mPa��s]	[mm]	[N]	[��N��m]
1	14.000	26.84	31.359	23.018	0.734	6191.1	0.993	0.02	0.17995	TruStrain?
2	28.000	40.96	79.238	39.335	0.496	14079	0.984	0.02	0.40994	TruStrain?
3	42.000	54.60	238.33	104.85	0.44	41440	0.975	0.02	1.2069	TruStrain?
4	56.000	54.64	224.81	70.779	0.315	37510	0.974	0.02	1.0829	TruStrain?
5	70.000	54.64	291.47	88.915	0.305	48500	0.974	0.02	1.3994	TruStrain?
6	84.000	54.70	325.86	114.84	0.352	54989	0.974	0.02	1.5872	TruStrain?
7	98.000	54.76	293.46	117.19	0.399	50293	0.974	0.02	1.4511	TruStrain?
8	112.000	54.81	298.62	132.28	0.443	51982	0.974	0.02	1.5001	TruStrain?
9	126.000	54.85	349.44	151.76	0.434	60634	0.974	0.02	1.7498	TruStrain?
10	140.000	54.87	401.7	178.9	0.445	69987	0.974	0.02	2.0193	TruStrain?
11	154.000	54.90	406.53	187.39	0.461	71244	0.974	0.02	2.0557	TruStrain?
12	168.000	54.93	424.72	208.11	0.49	75275	0.974	0.02	2.1721	TruStrain?
13	182.000	54.94	381.64	234.87	0.615	71320	0.974	0.02	2.0577	TruStrain?
14	196.000	54.95	396.17	271.14	0.684	76405	0.974	0.02	2.2047	TruStrain?
15	210.000	54.96	438.39	329.6	0.752	87292	0.974	0.02	2.5192	TruStrain?
16	224.000	54.97	485.6	391.15	0.806	99241	0.974	0.02	2.8636	TruStrain?
17	238.000	54.98	542.98	475.22	0.875	1.1484E+05	0.974	0.02	3.3144	TruStrain?
18	252.000	54.98	676.28	589.69	0.872	1.428E+05	0.974	0.02	4.1204	TruStrain?
19	266.000	54.99	863.41	759.6	0.88	1.8303E+05	0.974	0.02	5.2823	TruStrain?
20	280.000	54.99	1106.3	957.03	0.865	2.3281E+05	0.974	0.02	6.7181	TruStrain?
21	294.000	55.00	1382.2	1174	0.849	2.8863E+05	0.974	0.03	8.3285	TruStrain?
22	308.000	54.99	1713	1440	0.841	3.5616E+05	0.974	0.03	10.278	TruStrain?
23	322.000	55.00	2120.4	1759.6	0.83	4.3854E+05	0.974	0.03	12.655	TruStrain?
24	336.000	55.00	2569.6	2097.3	0.816	5.279E+05	0.974	0.04	15.233	TruStrain?
25	350.000	55.00	3034	2466.3	0.813	6.2228E+05	0.974	0.04	17.956	TruStrain?
26	364.000	55.00	3557.3	2856	0.803	7.2605E+05	0.974	0.04	20.95	TruStrain?
27	378.000	55.00	4110.9	3263.3	0.794	8.3536E+05	0.974	0.05	24.103	TruStrain?
28	392.000	55.00	4677.4	3683.4	0.787	9.4756E+05	0.974	0.06	27.342	TruStrain?
29	406.000	55.00	5261.8	4110.1	0.781	1.0626E+06	0.974	0.06	30.664	TruStrain?
30	420.000	55.00	5863.5	4545.4	0.775	1.1808E+06	0.974	0.07	34.071	TruStrain?
31	434.000	55.00	6454.8	4976.6	0.771	1.2972E+06	0.974	0.08	37.431	TruStrain?
32	448.000	55.00	7083.8	5437.9	0.768	1.4213E+06	0.974	0.09	41.011	TruStrain?
33	462.000	55.00	7722.9	5897	0.764	1.5465E+06	0.974	0.10	44.622	TruStrain?
34	476.000	55.00	8389.3	6369.9	0.759	1.6765E+06	0.974	0.11	48.374	TruStrain?
35	490.000	55.00	9089.2	6853.7	0.754	1.8118E+06	0.974	0.12	52.275	TruStrain?
36	504.000	55.00	9783.4	7327.1	0.749	1.9454E+06	0.974	0.14	56.129	TruStrain?
37	518.000	55.00	10488	7809.3	0.745	2.0811E+06	0.974	0.16	60.045	TruStrain?
38	532.000	55.00	11206	8298.9	0.741	2.2193E+06	0.974	0.18	64.031	TruStrain?
39	546.000	55.00	11947	8785.2	0.735	2.3601E+06	0.974	0.20	68.091	TruStrain?
40	560.000	55.00	11725	8576.1	0.731	2.3119E+06	0.976	0.04	66.531	TruStrain?
41	574.000	55.00	12876	9399.5	0.73	2.5373E+06	0.977	0.21	73.099	TruStrain?
42	588.000	55.00	13117	9468.1	0.722	2.5747E+06	0.980	0.00	74.045	TruStrain?
43	602.000	55.00	13997	10077	0.72	2.745E+06	0.982	0.13	79.112	TruStrain?
44	616.000	55.00	14586	10339	0.709	2.8454E+06	0.984	0.22	81.98	TruStrain?
45	630.000	55.00	15093	10539	0.698	2.9298E+06	0.987	0.14	84.263	TruStrain?
46	644.000	55.00	15449	10623	0.688	2.984E+06	0.990	0.03	85.8	TruStrain?
47	658.000	55.00	15675	10724	0.684	3.0227E+06	0.992	0.06	87.005	TruStrain?
48	672.000	55.00	17130	11555	0.675	3.2886E+06	0.994	0.14	94.778	TruStrain?
49	686.000	55.00	17685	11789	0.667	3.3828E+06	0.997	0.08	97.275	TruStrain?
50	700.000	55.00	18674	12316	0.66	3.5602E+06	0.998	0.18	102.6	TruStrain?
51	714.000	55.00	19398	12708	0.655	3.6909E+06	1.000	0.20	106.29	TruStrain?
52	728.000	55.00	19835	12985	0.655	3.7732E+06	1.003	0.01	108.49	TruStrain?
53	742.000	55.00	20506	13219	0.645	3.883E+06	1.006	0.01	111.71	TruStrain?
54	756.000	55.00	21580	13731	0.636	4.0709E+06	1.007	0.22	117.33	TruStrain?
55	770.000	55.00	22106	13869	0.627	4.1535E+06	1.010	0.12	119.48	TruStrain?
56	784.000	55.00	23046	14345	0.622	4.3203E+06	1.012	0.07	124.4	TruStrain?
57	798.000	55.00	23496	14523	0.618	4.3962E+06	1.014	0.03	126.62	TruStrain?
58	812.000	55.00	24346	14848	0.61	4.5386E+06	1.016	0.10	130.76	TruStrain?
59	826.000	55.00	25067	15129	0.604	4.6598E+06	1.019	0.01	134.1	TruStrain?
60	840.000	55.00	26034	15644	0.601	4.8339E+06	1.020	0.09	139.3	TruStrain?
61	854.000	55.00	26770	15830	0.591	4.9498E+06	1.022	0.11	142.47	TruStrain?
62	868.000	55.00	27562	16135	0.585	5.083E+06	1.024	0.09	146.41	TruStrain?
63	882.000	55.00	28288	16409	0.58	5.2048E+06	1.026	0.07	149.95	TruStrain?
64	896.000	55.00	29093	16704	0.574	5.3392E+06	1.029	0.05	153.68	TruStrain?
65	910.000	55.00	29613	16870	0.57	5.4241E+06	1.031	0.01	156.19	TruStrain?
66	924.000	55.00	30886	17431	0.564	5.6444E+06	1.032	0.16	162.69	TruStrain?
67	938.000	55.00	31646	17678	0.559	5.7691E+06	1.034	0.20	166.24	TruStrain?
68	952.000	55.00	32131	17757	0.553	5.8428E+06	1.036	0.03	168.15	TruStrain?
69	966.000	55.00	33385	18299	0.548	6.0592E+06	1.037	0.21	174.72	TruStrain?
70	980.000	55.00	34349	18590	0.541	6.216E+06	1.038	0.22	179.13	TruStrain?
71	994.000	55.00	35103	18786	0.535	6.3365E+06	1.040	0.15	182.5	TruStrain?
72	1008.000	55.00	36024	19076	0.53	6.4876E+06	1.041	0.15	186.96	TruStrain?
73	1022.000	55.00	36886	19349	0.525	6.6293E+06	1.042	0.15	191.07	TruStrain?
74	1036.000	55.00	37703	19605	0.52	6.7634E+06	1.044	0.16	194.9	TruStrain?
75	1050.000	55.00	38010	19599	0.516	6.8063E+06	1.046	0.03	195.95	TruStrain?
76	1064.000	55.00	39190	20008	0.511	7.0032E+06	1.047	0.10	201.81	TruStrain?
77	1078.000	55.00	40180	20340	0.506	7.1675E+06	1.047	0.23	206.77	TruStrain?
78	1092.000	55.00	40872	20496	0.501	7.2771E+06	1.049	0.13	209.6	TruStrain?
79	1106.000	55.00	41607	20718	0.498	7.3975E+06	1.051	0.08	213.06	TruStrain?
80	1120.000	55.00	42273	20899	0.494	7.5053E+06	1.052	0.07	216.28	TruStrain?
81	1134.000	55.00	43086	21062	0.489	7.6329E+06	1.054	0.00	219.82	TruStrain?
82	1148.000	55.00	43978	21362	0.486	7.7814E+06	1.054	0.19	224.5	TruStrain?
83	1162.000	55.00	44714	21539	0.482	7.8991E+06	1.056	0.14	227.48	TruStrain?
84	1176.000	55.00	45445	21732	0.478	8.0173E+06	1.057	0.13	231.05	TruStrain?
85	1190.000	55.00	46197	21930	0.475	8.1388E+06	1.059	0.12	234.56	TruStrain?
86	1204.000	55.00	46553	21960	0.472	8.1921E+06	1.061	0.02	235.9	TruStrain?
87	1218.000	55.00	47703	22306	0.468	8.3812E+06	1.062	0.18	241.51	TruStrain?
88	1232.000	55.00	48434	22471	0.464	8.4978E+06	1.063	0.16	244.89	TruStrain?
89	1246.000	55.00	49102	22636	0.461	8.6053E+06	1.065	0.01	247.88	TruStrain?
90	1260.000	55.00	49966	22852	0.457	8.7445E+06	1.065	0.19	252.28	TruStrain?
91	1274.000	55.00	50549	22953	0.454	8.8356E+06	1.067	0.06	254.38	TruStrain?
92	1288.000	55.00	51536	23225	0.451	8.9966E+06	1.067	0.20	259.56	TruStrain?
93	1302.000	55.00	52184	23339	0.447	9.0981E+06	1.069	0.09	262.07	TruStrain?
94	1316.000	55.00	53010	23561	0.444	9.2326E+06	1.069	0.22	266.36	TruStrain?
95	1330.000	55.00	53688	23679	0.441	9.3389E+06	1.071	0.12	268.99	TruStrain?
96	1344.000	55.00	54346	23818	0.438	9.4437E+06	1.072	0.01	272.17	TruStrain?
97	1358.000	55.00	55155	24019	0.435	9.5744E+06	1.073	0.18	276.08	TruStrain?
98	1372.000	55.00	55808	24130	0.432	9.6768E+06	1.074	0.09	278.88	TruStrain?
99	1386.000	55.00	56606	24336	0.43	9.8064E+06	1.074	0.22	282.92	TruStrain?
100	1400.000	55.00	57258	24450	0.427	9.909E+06	1.077	-0.02	285.22	TruStrain?
101	1414.000	55.00	58042	24623	0.424	1.0035E+07	1.077	0.20	289.49	TruStrain?
102	1428.000	55.00	58690	24746	0.422	1.0137E+07	1.078	0.15	292.15	TruStrain?
103	1442.000	55.00	59267	24871	0.42	1.023E+07	1.079	0.03	294.79	TruStrain?
104	1456.000	55.00	60076	25038	0.417	1.0359E+07	1.080	0.16	298.69	TruStrain?
105	1470.000	55.00	60569	25099	0.414	1.0435E+07	1.081	0.04	300.83	TruStrain?
106	1484.000	55.00	61530	25327	0.412	1.059E+07	1.081	0.16	305.38	TruStrain?
107	1498.000	55.00	62141	25438	0.409	1.0687E+07	1.082	0.08	308	TruStrain?
108	1512.000	55.00	62899	25600	0.407	1.0808E+07	1.082	0.21	311.82	TruStrain?
109	1526.000	55.00	63502	25696	0.405	1.0903E+07	1.084	0.11	314.21	TruStrain?
110	1540.000	55.00	64220	25847	0.402	1.1018E+07	1.084	0.21	317.87	TruStrain?
111	1554.000	55.00	64446	25798	0.4	1.1048E+07	1.086	0.07	318.14	TruStrain?
112	1568.000	55.00	65538	26101	0.398	1.1227E+07	1.086	0.20	323.92	TruStrain?
113	1582.000	55.00	66102	26198	0.396	1.1317E+07	1.087	0.11	326.18	TruStrain?
114	1596.000	55.00	66871	26337	0.394	1.1439E+07	1.087	0.19	330.01	TruStrain?
115	1610.000	55.00	67433	26428	0.392	1.1527E+07	1.088	0.07	332.23	TruStrain?
116	1624.000	55.00	68113	26564	0.39	1.1636E+07	1.088	0.16	335.73	TruStrain?
117	1638.000	55.00	68833	26694	0.388	1.175E+07	1.088	0.19	338.99	TruStrain?
118	1652.000	55.00	69576	26820	0.385	1.1868E+07	1.088	0.22	342.39	TruStrain?
119	1666.000	55.00	70109	26920	0.384	1.1953E+07	1.090	0.03	344.35	TruStrain?
120	1680.000	55.00	70833	27023	0.382	1.2066E+07	1.090	0.12	348.16	TruStrain?
121	1694.000	55.00	71435	27148	0.38	1.2163E+07	1.090	0.19	350.93	TruStrain?
122	1708.000	55.00	71699	27175	0.379	1.2203E+07	1.091	0.01	351.69	TruStrain?
123	1722.000	55.00	72528	27338	0.377	1.2336E+07	1.091	0.14	355.91	TruStrain?
124	1736.000	55.00	73074	27418	0.375	1.2422E+07	1.091	0.21	358.4	TruStrain?
125	1750.000	55.00	73545	27514	0.374	1.2497E+07	1.092	0.09	360.19	TruStrain?
126	1764.000	55.00	74133	27612	0.372	1.259E+07	1.092	0.17	363.25	TruStrain?
127	1778.000	55.00	74704	27731	0.371	1.2682E+07	1.093	0.02	365.73	TruStrain?
128	1792.000	55.00	75139	27778	0.37	1.275E+07	1.094	0.09	367.67	TruStrain?
129	1806.000	55.00	75662	27864	0.368	1.2833E+07	1.094	0.16	370.24	TruStrain?
130	1820.000	55.00	76169	27955	0.367	1.2913E+07	1.094	0.22	372.59	TruStrain?
131	1834.000	55.00	76595	28029	0.366	1.2981E+07	1.095	0.19	374.28	TruStrain?
132	1848.000	55.00	77074	28086	0.364	1.3056E+07	1.096	0.08	376.25	TruStrain?
133	1862.000	55.00	77642	28188	0.363	1.3146E+07	1.096	0.17	379.27	TruStrain?
134	1876.000	55.00	78140	28261	0.362	1.3225E+07	1.096	0.22	381.56	TruStrain?
135	1890.000	55.00	78594	28325	0.36	1.3296E+07	1.097	0.11	383.22	TruStrain?
136	1904.000	55.00	79093	28405	0.359	1.3375E+07	1.097	0.18	385.89	TruStrain?
137	1918.000	55.00	79522	28513	0.359	1.3445E+07	1.099	0.01	387.56	TruStrain?
138	1932.000	55.00	79946	28544	0.357	1.3511E+07	1.099	0.18	389.81	TruStrain?
139	1946.000	55.00	80411	28659	0.356	1.3586E+07	1.100	0.02	391.57	TruStrain?
140	1960.000	55.00	80795	28654	0.355	1.3644E+07	1.100	0.14	393.68	TruStrain?
141	1974.000	55.00	81211	28740	0.354	1.3711E+07	1.100	0.20	395.57	TruStrain?
142	1988.000	55.00	81666	28806	0.353	1.3782E+07	1.101	0.21	397.39	TruStrain?
143	2002.000	55.00	82049	28851	0.352	1.3842E+07	1.102	0.08	398.94	TruStrain?
144	2016.000	55.00	82493	28917	0.351	1.3912E+07	1.102	0.16	401.39	TruStrain?
145	2030.000	55.00	82916	29028	0.35	1.3982E+07	1.103	-0.01	403.06	TruStrain?
146	2044.000	55.00	83345	29062	0.349	1.4048E+07	1.103	0.13	405.33	TruStrain?
147	2058.000	55.00	83776	29117	0.348	1.4116E+07	1.103	0.20	407.27	TruStrain?
148	2072.000	55.00	84150	29152	0.346	1.4174E+07	1.104	0.08	408.73	TruStrain?
149	2086.000	55.00	84577	29228	0.346	1.4242E+07	1.104	0.17	410.91	TruStrain?
150	2100.000	55.00	85020	29275	0.344	1.4311E+07	1.105	0.01	412.57	TruStrain?
151	2114.000	55.00	85358	29332	0.344	1.4365E+07	1.105	0.13	414.47	TruStrain?
152	2128.000	55.00	85750	29403	0.343	1.4428E+07	1.105	0.20	416.28	TruStrain?
153	2142.000	55.00	86146	29468	0.342	1.4491E+07	1.106	0.18	417.82	TruStrain?
154	2156.000	55.00	86465	29490	0.341	1.454E+07	1.107	-0.04	418.85	TruStrain?
155	2170.000	55.00	86896	29540	0.34	1.4607E+07	1.107	0.08	421.46	TruStrain?
156	2184.000	55.00	87288	29609	0.339	1.467E+07	1.107	0.13	423.28	TruStrain?
157	2198.000	55.00	87653	29646	0.338	1.4727E+07	1.107	0.19	424.91	TruStrain?
158	2212.000	55.00	87928	29703	0.338	1.4771E+07	1.109	0.03	425.75	TruStrain?
159	2226.000	55.00	88269	29742	0.337	1.4824E+07	1.109	0.06	427.49	TruStrain?
160	2240.000	55.00	88670	29775	0.336	1.4887E+07	1.109	0.12	429.52	TruStrain?
161	2254.000	55.00	89074	29833	0.335	1.4951E+07	1.109	0.16	431.37	TruStrain?
162	2268.000	55.00	89447	29885	0.334	1.5009E+07	1.109	0.17	433.1	TruStrain?
163	2282.000	55.00	89879	29929	0.333	1.5077E+07	1.109	0.17	434.98	TruStrain?
164	2296.000	55.00	90365	30002	0.332	1.5154E+07	1.109	0.16	437.24	TruStrain?
165	2310.000	55.00	90778	30083	0.331	1.522E+07	1.109	0.16	439.17	TruStrain?
166	2324.000	55.00	91201	30094	0.33	1.5285E+07	1.109	0.16	440.97	TruStrain?
167	2338.000	55.00	91578	30160	0.329	1.5345E+07	1.109	0.18	442.73	TruStrain?
168	2352.000	55.00	91945	30204	0.328	1.5403E+07	1.109	0.19	444.41	TruStrain?
169	2366.000	55.00	92287	30272	0.328	1.5458E+07	1.109	0.20	446	TruStrain?
170	2380.000	55.00	92619	30329	0.327	1.5511E+07	1.109	0.21	447.53	TruStrain?
171	2394.000	55.00	92969	30379	0.327	1.5566E+07	1.111	0.06	448.66	TruStrain?
172	2408.000	55.00	93269	30381	0.326	1.5612E+07	1.111	0.14	450.41	TruStrain?
173	2422.000	55.00	93544	30443	0.325	1.5657E+07	1.111	0.19	451.71	TruStrain?
174	2436.000	55.00	93680	30442	0.325	1.5677E+07	1.112	-0.04	451.88	TruStrain?
175	2450.000	55.00	93956	30467	0.324	1.572E+07	1.112	0.05	453.6	TruStrain?
176	2464.000	55.00	94231	30484	0.324	1.5763E+07	1.112	0.12	454.83	TruStrain?
177	2478.000	55.00	94462	30526	0.323	1.58E+07	1.112	0.17	455.85	TruStrain?
178	2492.000	55.00	94693	30559	0.323	1.5836E+07	1.113	0.02	456.72	TruStrain?
179	2506.000	55.00	94907	30564	0.322	1.5869E+07	1.114	0.03	457.41	TruStrain?
180	2520.000	55.00	95145	30615	0.322	1.5907E+07	1.114	0.12	458.98	TruStrain?
181	2534.000	55.00	95443	30647	0.321	1.5954E+07	1.114	0.17	460.34	TruStrain?
182	2548.000	55.00	95654	30669	0.321	1.5987E+07	1.114	0.22	461.28	TruStrain?
183	2562.000	55.00	95531	30607	0.32	1.5965E+07	1.116	0.00	460.05	TruStrain?
184	2576.000	55.00	96029	30716	0.32	1.6046E+07	1.116	0.17	462.96	TruStrain?
185	2590.000	55.00	96326	30771	0.319	1.6094E+07	1.116	0.14	464.25	TruStrain?
186	2604.000	55.00	96558	30768	0.319	1.6129E+07	1.117	0.12	465.14	TruStrain?
187	2618.000	55.00	96805	30813	0.318	1.6169E+07	1.117	0.18	466.51	TruStrain?
188	2632.000	55.00	97057	30859	0.318	1.6209E+07	1.117	0.22	467.65	TruStrain?
189	2646.000	55.00	97254	30815	0.317	1.6237E+07	1.118	0.08	467.91	TruStrain?
190	2660.000	55.00	97552	30912	0.317	1.6287E+07	1.118	0.13	469.93	TruStrain?
191	2674.000	55.00	97770	30924	0.316	1.632E+07	1.118	0.17	470.91	TruStrain?
192	2688.000	55.00	98007	30968	0.316	1.6358E+07	1.118	0.22	471.99	TruStrain?
193	2702.000	55.00	98169	30959	0.315	1.6383E+07	1.119	0.00	472.12	TruStrain?
194	2716.000	55.00	98389	30979	0.315	1.6417E+07	1.120	0.07	473.66	TruStrain?
195	2730.000	55.00	98612	31009	0.314	1.6452E+07	1.120	0.12	474.71	TruStrain?
196	2744.000	55.00	98855	31022	0.314	1.649E+07	1.120	0.18	475.77	TruStrain?
197	2758.000	55.00	99088	31024	0.313	1.6525E+07	1.121	-0.02	476.49	TruStrain?
198	2772.000	55.00	99230	31066	0.313	1.6549E+07	1.121	0.19	477.45	TruStrain?
199	2786.000	55.00	99479	31124	0.313	1.6589E+07	1.121	0.04	478.44	TruStrain?
200	2800.000	55.00	99651	31126	0.312	1.6616E+07	1.122	0.10	479.42	TruStrain?
201	2814.000	55.00	99852	31150	0.312	1.6647E+07	1.122	0.17	480.34	TruStrain?
202	2828.000	55.00	1.0014E+05	31186	0.311	1.6693E+07	1.122	0.21	481.63	TruStrain?
203	2842.000	55.00	1.0036E+05	31232	0.311	1.6728E+07	1.122	0.06	482.4	TruStrain?
204	2856.000	55.00	1.0052E+05	31198	0.31	1.6751E+07	1.122	0.15	483.29	TruStrain?
205	2870.000	55.00	1.0068E+05	31227	0.31	1.6776E+07	1.122	0.20	484.06	TruStrain?
206	2884.000	55.00	1.0093E+05	31282	0.31	1.6817E+07	1.124	0.01	484.78	TruStrain?
207	2898.000	55.00	1.0108E+05	31254	0.309	1.6839E+07	1.124	0.09	485.86	TruStrain?
208	2912.000	55.00	1.0125E+05	31249	0.309	1.6865E+07	1.124	0.14	486.54	TruStrain?
209	2926.000	55.00	1.0145E+05	31299	0.309	1.6898E+07	1.124	0.16	487.49	TruStrain?
210	2940.000	55.00	1.017E+05	31333	0.308	1.6936E+07	1.124	0.14	488.69	TruStrain?
211	2954.000	54.99	1.0206E+05	31375	0.307	1.6993E+07	1.124	0.11	490.33	TruStrain?
212	2968.000	55.00	1.0228E+05	31403	0.307	1.7029E+07	1.124	0.11	491.38	TruStrain?
213	2982.000	55.00	1.0251E+05	31406	0.306	1.7063E+07	1.124	0.11	492.35	TruStrain?
214	2996.000	55.00	1.0282E+05	31467	0.306	1.7114E+07	1.124	0.11	493.82	TruStrain?
215	3010.000	55.00	1.0306E+05	31474	0.305	1.715E+07	1.124	0.12	494.85	TruStrain?
216	3024.000	55.00	1.032E+05	31501	0.305	1.7173E+07	1.124	0.13	495.58	TruStrain?
217	3038.000	55.00	1.0335E+05	31513	0.305	1.7196E+07	1.124	0.16	496.14	TruStrain?
218	3052.000	55.00	1.0361E+05	31498	0.304	1.7235E+07	1.124	0.15	497.38	TruStrain?
219	3066.000	55.00	1.0384E+05	31590	0.304	1.7274E+07	1.124	0.16	498.45	TruStrain?
220	3080.000	55.00	1.0395E+05	31581	0.304	1.7291E+07	1.124	0.18	498.92	TruStrain?
221	3094.000	55.00	1.0413E+05	31608	0.304	1.7319E+07	1.124	0.21	499.72	TruStrain?
222	3108.000	55.00	1.0435E+05	31671	0.304	1.7356E+07	1.125	0.01	500.29	TruStrain?
223	3122.000	55.00	1.045E+05	31640	0.303	1.7378E+07	1.125	0.10	501.38	TruStrain?
224	3136.000	55.00	1.0456E+05	31653	0.303	1.7387E+07	1.125	0.17	501.68	TruStrain?
225	3150.000	55.00	1.044E+05	31584	0.303	1.7359E+07	1.126	0.03	500.61	TruStrain?
226	3164.000	55.00	1.0476E+05	31647	0.302	1.7417E+07	1.126	0.18	502.49	TruStrain?
227	3178.000	55.00	1.0498E+05	31698	0.302	1.7454E+07	1.127	-0.01	503.04	TruStrain?
228	3192.000	55.00	1.0506E+05	31694	0.302	1.7464E+07	1.127	0.07	503.89	TruStrain?
229	3206.000	55.00	1.0515E+05	31671	0.301	1.7478E+07	1.127	0.14	504.3	TruStrain?
230	3220.000	55.00	1.0531E+05	31715	0.301	1.7505E+07	1.127	0.19	505.04	TruStrain?
231	3234.000	55.00	1.0541E+05	31722	0.301	1.7519E+07	1.128	0.09	504.99	TruStrain?
232	3248.000	55.00	1.0544E+05	31715	0.301	1.7523E+07	1.128	0.18	505.51	TruStrain?
