# Supplementary material for: Effect of components on the curing of glycidyl azide polymer spherical propellant through rheological method
Source: R Soc Open Sci. 2018 Oct 24;5(10):181282. doi: 10.1098/rsos.181282 (PMC6227934; doi:10.1098/rsos.181282)
Supplement: Raw data in text format [file rsos181282supp1.zip › rawdata/C-60.txt]

No	Time	Temperature	Storage Modulus	Loss Modulus	Loss Factor	Composite Viscosity	Gap	Normal Force	Torque	State
	[s]	[��C]	[Pa]	[Pa]	[1]	[mPa��s]	[mm]	[N]	[��N��m]
1	12.000	25.31	9.7925	21.438	2.19	3751.1	0.995	-0.01	0.10896	TruStrain?
2	24.000	36.93	13.009	27.626	2.12	4860	0.987	-0.01	0.14124	TruStrain?
3	36.000	48.48	61.334	37.867	0.617	11472	0.979	-0.01	0.33344	TruStrain?
4	48.000	59.49	76.626	56.394	0.736	15142	0.972	-0.01	0.43994	TruStrain?
5	60.000	59.50	89.493	70.758	0.791	18157	0.972	-0.01	0.5238	TruStrain?
6	72.000	59.50	126.74	111.02	0.876	26815	0.972	-0.02	0.77385	TruStrain?
7	84.000	59.57	168.34	163.06	0.969	37301	0.972	-0.02	1.0766	TruStrain?
8	96.000	59.64	256.99	261.35	1.02	58336	0.972	-0.02	1.6834	TruStrain?
9	108.000	59.70	432.72	424.99	0.982	96531	0.972	-0.02	2.7851	TruStrain?
10	120.000	59.75	714.56	673.78	0.943	1.5631E+05	0.972	-0.01	4.5105	TruStrain?
11	132.000	59.80	1126.2	1023.2	0.909	2.4216E+05	0.972	-0.01	6.9882	TruStrain?
12	144.000	59.83	1649.6	1451.8	0.88	3.4974E+05	0.972	-0.01	10.092	TruStrain?
13	156.000	59.86	2295.2	1954.3	0.851	4.7977E+05	0.972	-0.01	13.844	TruStrain?
14	168.000	59.88	2982.3	2509.4	0.841	6.2032E+05	0.972	0.00	17.9	TruStrain?
15	180.000	59.91	3697.1	3056.5	0.827	7.6345E+05	0.972	0.00	22.029	TruStrain?
16	192.000	59.92	4405.1	3612	0.82	9.0664E+05	0.972	0.01	26.161	TruStrain?
17	204.000	59.94	5244.2	4226.3	0.806	1.0719E+06	0.972	0.02	30.934	TruStrain?
18	216.000	59.95	6029.8	4837	0.802	1.2303E+06	0.972	0.03	35.502	TruStrain?
19	228.000	59.96	6872.3	5492.1	0.799	1.4001E+06	0.972	0.04	40.402	TruStrain?
20	240.000	59.97	7833.4	6182	0.789	1.5882E+06	0.972	0.05	45.827	TruStrain?
21	252.000	59.97	8795.9	6893.9	0.784	1.7787E+06	0.972	0.06	51.323	TruStrain?
22	264.000	59.98	9809.8	7624.4	0.777	1.9774E+06	0.972	0.07	57.056	TruStrain?
23	276.000	59.98	10851	8355	0.77	2.1796E+06	0.972	0.09	62.89	TruStrain?
24	288.000	59.99	11935	9096	0.762	2.3882E+06	0.972	0.11	68.908	TruStrain?
25	300.000	59.99	13010	9812.6	0.754	2.5935E+06	0.972	0.13	74.831	TruStrain?
26	312.000	59.99	14040	10511	0.749	2.7915E+06	0.972	0.16	80.538	TruStrain?
27	324.000	59.99	15234	11246	0.738	3.0136E+06	0.972	0.19	86.949	TruStrain?
28	336.000	59.99	16428	11971	0.729	3.2352E+06	0.972	0.22	93.336	TruStrain?
29	348.000	60.00	16921	12252	0.724	3.3249E+06	0.974	0.23	95.604	TruStrain?
30	360.000	60.00	17236	12234	0.71	3.364E+06	0.979	0.10	96.528	TruStrain?
31	372.000	60.00	17206	12319	0.716	3.3679E+06	0.984	0.01	96.609	TruStrain?
32	384.000	60.00	17439	12164	0.698	3.384E+06	0.989	0.14	97.31	TruStrain?
33	396.000	60.00	18406	12639	0.687	3.5536E+06	0.994	0.14	102.04	TruStrain?
34	408.000	60.00	18535	12577	0.679	3.5649E+06	0.999	0.03	102.35	TruStrain?
35	420.000	60.00	19266	12914	0.67	3.6913E+06	1.004	0.03	105.91	TruStrain?
36	432.000	60.00	20444	13773	0.674	3.9233E+06	1.008	0.01	112.82	TruStrain?
37	444.000	60.00	21427	14160	0.661	4.0876E+06	1.013	0.08	117.67	TruStrain?
38	456.000	60.00	21988	14325	0.651	4.1767E+06	1.018	0.03	120.04	TruStrain?
39	468.000	60.00	22537	14361	0.637	4.2532E+06	1.023	0.02	122.2	TruStrain?
40	480.000	60.00	23841	15095	0.633	4.491E+06	1.027	0.12	129.21	TruStrain?
41	492.000	60.00	24501	15291	0.624	4.5966E+06	1.032	0.19	132.18	TruStrain?
42	504.000	60.00	25007	15403	0.616	4.6744E+06	1.037	0.01	134.14	TruStrain?
43	516.000	60.00	25721	15848	0.616	4.8083E+06	1.042	0.01	138.11	TruStrain?
44	528.000	60.00	26586	16120	0.606	4.9484E+06	1.046	0.21	142.43	TruStrain?
45	540.000	60.00	27192	16224	0.597	5.0395E+06	1.052	0.01	144.52	TruStrain?
46	552.000	60.00	28010	16680	0.596	5.1886E+06	1.056	0.06	149.33	TruStrain?
47	564.000	60.00	28766	16888	0.587	5.3089E+06	1.060	0.23	152.7	TruStrain?
48	576.000	60.00	29345	17049	0.581	5.4014E+06	1.066	0.08	155.01	TruStrain?
49	588.000	60.00	30252	17384	0.575	5.5531E+06	1.070	0.17	159.63	TruStrain?
50	600.000	60.00	30765	17579	0.571	5.6393E+06	1.076	-0.01	162.01	TruStrain?
51	612.000	60.00	31528	17745	0.563	5.758E+06	1.080	0.05	165.58	TruStrain?
52	624.000	60.00	32310	17996	0.557	5.8862E+06	1.085	0.18	169.12	TruStrain?
53	636.000	60.00	33005	18175	0.551	5.9967E+06	1.089	0.18	172.4	TruStrain?
54	648.000	60.00	33658	18336	0.545	6.1002E+06	1.095	0.06	175.11	TruStrain?
55	660.000	60.00	34458	18559	0.539	6.229E+06	1.099	0.15	179.15	TruStrain?
56	672.000	60.00	35189	18873	0.536	6.3551E+06	1.103	0.01	182.6	TruStrain?
57	684.000	60.00	36039	19008	0.527	6.4847E+06	1.106	0.22	186.75	TruStrain?
58	696.000	60.00	36706	19193	0.523	6.5923E+06	1.112	0.00	189.25	TruStrain?
59	708.000	60.00	37662	19430	0.516	6.7448E+06	1.114	0.23	194.35	TruStrain?
60	720.000	60.00	38350	19552	0.51	6.8512E+06	1.119	0.15	196.86	TruStrain?
61	732.000	60.00	39143	19763	0.505	6.9788E+06	1.123	0.14	200.69	TruStrain?
62	744.000	60.00	39964	19968	0.5	7.1102E+06	1.126	0.21	204.61	TruStrain?
63	756.000	60.00	40721	20147	0.495	7.2309E+06	1.130	0.13	207.83	TruStrain?
64	768.000	60.00	41521	20304	0.489	7.3561E+06	1.135	0.08	211.47	TruStrain?
65	780.000	60.00	42371	20502	0.484	7.4915E+06	1.138	0.04	215.66	TruStrain?
66	792.000	60.00	43209	20696	0.479	7.6251E+06	1.140	0.16	219.55	TruStrain?
67	804.000	60.00	44005	20863	0.474	7.7508E+06	1.144	0.15	222.92	TruStrain?
68	816.000	60.00	44840	21056	0.47	7.8842E+06	1.146	0.22	227.16	TruStrain?
69	828.000	60.00	45608	21192	0.465	8.0041E+06	1.150	0.11	230.08	TruStrain?
70	840.000	60.00	46432	21359	0.46	8.1343E+06	1.153	0.05	234.11	TruStrain?
71	852.000	60.00	47212	21531	0.456	8.2586E+06	1.155	0.21	237.95	TruStrain?
72	864.000	60.00	47928	21669	0.452	8.3714E+06	1.159	0.20	240.9	TruStrain?
73	876.000	60.00	48557	21724	0.447	8.4662E+06	1.163	0.02	243.45	TruStrain?
74	888.000	60.00	49371	21937	0.444	8.5984E+06	1.164	0.23	247.85	TruStrain?
75	900.000	60.00	50077	22052	0.44	8.7086E+06	1.169	0.06	250.35	TruStrain?
76	912.000	60.00	50782	22185	0.437	8.8198E+06	1.170	0.16	254.12	TruStrain?
77	924.000	60.00	51409	22281	0.433	8.9175E+06	1.175	0.01	256.39	TruStrain?
78	936.000	60.00	52215	22428	0.43	9.0445E+06	1.176	0.01	260.65	TruStrain?
79	948.000	60.00	52736	22492	0.427	9.1247E+06	1.179	0.02	262.72	TruStrain?
80	960.000	60.00	53586	22684	0.423	9.2611E+06	1.180	0.22	267.09	TruStrain?
81	972.000	60.00	54392	22805	0.419	9.3869E+06	1.182	0.22	270.39	TruStrain?
82	984.000	60.00	55043	22914	0.416	9.4891E+06	1.184	0.19	273.22	TruStrain?
83	996.000	60.00	55667	23018	0.413	9.5872E+06	1.186	0.21	276.2	TruStrain?
84	1008.000	60.00	56292	23083	0.41	9.6832E+06	1.189	0.14	278.7	TruStrain?
85	1020.000	60.00	56914	23189	0.407	9.7812E+06	1.190	0.17	281.96	TruStrain?
86	1032.000	60.00	57569	23295	0.405	9.884E+06	1.192	0.22	284.88	TruStrain?
87	1044.000	60.00	58231	23367	0.401	9.9861E+06	1.195	0.07	287.25	TruStrain?
88	1056.000	60.00	58937	23488	0.399	1.0098E+07	1.195	0.21	291.37	TruStrain?
89	1068.000	60.00	59609	23595	0.396	1.0203E+07	1.197	0.18	293.95	TruStrain?
90	1080.000	60.00	60239	23683	0.393	1.0302E+07	1.199	0.10	296.8	TruStrain?
91	1092.000	60.00	60910	23786	0.391	1.0407E+07	1.199	0.23	300.29	TruStrain?
92	1104.000	60.00	61481	23853	0.388	1.0496E+07	1.202	0.15	302.22	TruStrain?
93	1116.000	60.00	62005	23937	0.386	1.0578E+07	1.204	0.00	304.76	TruStrain?
94	1128.000	60.00	62581	24002	0.384	1.0668E+07	1.204	0.17	307.65	TruStrain?
95	1140.000	60.00	63138	24079	0.381	1.0755E+07	1.206	0.04	309.88	TruStrain?
96	1152.000	60.00	63712	24176	0.379	1.0846E+07	1.206	0.19	312.95	TruStrain?
97	1164.000	60.00	64068	24208	0.378	1.09E+07	1.209	0.01	313.7	TruStrain?
98	1176.000	60.00	64726	24297	0.375	1.1003E+07	1.209	0.17	317.52	TruStrain?
99	1188.000	60.00	65171	24350	0.374	1.1073E+07	1.211	0.07	319.02	TruStrain?
100	1200.000	60.00	65615	24404	0.372	1.1142E+07	1.211	0.21	321.49	TruStrain?
101	1212.000	60.00	66052	24446	0.37	1.1209E+07	1.214	0.14	322.77	TruStrain?
102	1224.000	60.00	66408	24497	0.369	1.1265E+07	1.215	0.09	324.58	TruStrain?
103	1236.000	60.00	66747	24567	0.368	1.132E+07	1.217	0.09	326.11	TruStrain?
104	1248.000	60.00	67081	24582	0.366	1.1371E+07	1.219	0.05	327.6	TruStrain?
105	1260.000	60.00	67438	24588	0.365	1.1424E+07	1.219	0.22	329.64	TruStrain?
106	1272.000	60.00	67813	24635	0.363	1.1483E+07	1.220	0.20	330.98	TruStrain?
107	1284.000	60.00	68185	24671	0.362	1.1541E+07	1.222	0.21	332.48	TruStrain?
108	1296.000	60.00	68493	24683	0.36	1.1587E+07	1.225	0.15	333.69	TruStrain?
109	1308.000	60.00	68828	24721	0.359	1.164E+07	1.227	0.05	335.35	TruStrain?
110	1320.000	60.00	69175	24755	0.358	1.1693E+07	1.227	0.20	337.41	TruStrain?
111	1332.000	60.00	69611	24798	0.356	1.1761E+07	1.229	0.14	338.83	TruStrain?
112	1344.000	60.00	69966	24852	0.355	1.1817E+07	1.230	0.10	340.66	TruStrain?
113	1356.000	60.00	70418	24870	0.353	1.1886E+07	1.230	0.20	342.95	TruStrain?
114	1368.000	60.00	70942	25012	0.353	1.1972E+07	1.232	0.07	344.93	TruStrain?
115	1380.000	60.00	71298	25002	0.351	1.2025E+07	1.232	0.18	346.99	TruStrain?
116	1392.000	60.00	71696	25065	0.35	1.2088E+07	1.232	0.13	348.65	TruStrain?
117	1404.000	60.00	71936	25049	0.348	1.2123E+07	1.234	0.18	349.62	TruStrain?
118	1416.000	60.00	72291	25086	0.347	1.2178E+07	1.235	0.05	350.88	TruStrain?
119	1428.000	60.00	72519	25097	0.346	1.2213E+07	1.235	0.20	352.41	TruStrain?
120	1440.000	60.00	72861	25137	0.345	1.2267E+07	1.238	0.03	353.26	TruStrain?
121	1452.000	60.00	73115	25128	0.344	1.2305E+07	1.239	0.14	354.9	TruStrain?
122	1464.000	60.00	73420	25177	0.343	1.2353E+07	1.239	0.22	356.43	TruStrain?
123	1476.000	60.00	73746	25164	0.341	1.2401E+07	1.240	0.14	357.44	TruStrain?
124	1488.000	60.00	74155	25262	0.341	1.2468E+07	1.240	0.18	359.74	TruStrain?
125	1500.000	60.00	74499	25259	0.339	1.252E+07	1.241	0.11	360.9	TruStrain?
126	1512.000	60.00	74808	25317	0.338	1.2569E+07	1.241	0.17	362.68	TruStrain?
127	1524.000	60.00	75149	25365	0.338	1.2623E+07	1.241	0.20	364.22	TruStrain?
128	1536.000	59.98	75665	25424	0.336	1.2704E+07	1.241	0.20	366.55	TruStrain?
129	1548.000	60.00	75911	25440	0.335	1.2742E+07	1.241	0.24	367.64	TruStrain?
130	1560.000	60.00	76075	25433	0.334	1.2767E+07	1.244	0.09	367.45	TruStrain?
131	1572.000	60.00	76286	25456	0.334	1.2799E+07	1.244	0.18	369.34	TruStrain?
132	1584.000	60.00	76537	25496	0.333	1.2839E+07	1.245	0.12	370.01	TruStrain?
133	1596.000	60.00	76742	25494	0.332	1.287E+07	1.245	0.21	371.36	TruStrain?
134	1608.000	60.00	76943	25500	0.331	1.2901E+07	1.247	0.14	371.66	TruStrain?
135	1620.000	60.00	77152	25536	0.331	1.2934E+07	1.247	0.22	373.21	TruStrain?
136	1632.000	60.00	77347	25530	0.33	1.2963E+07	1.249	0.11	373.49	TruStrain?
137	1644.000	60.00	77545	25545	0.329	1.2994E+07	1.249	0.19	374.94	TruStrain?
138	1656.000	60.00	77793	25587	0.329	1.3034E+07	1.250	0.10	375.68	TruStrain?
139	1668.000	60.00	77917	25576	0.328	1.3052E+07	1.250	0.21	376.6	TruStrain?
140	1680.000	60.00	78202	25608	0.327	1.3096E+07	1.250	0.23	377.87	TruStrain?
141	1692.000	60.00	78478	25632	0.327	1.3139E+07	1.252	0.11	378.58	TruStrain?
142	1704.000	60.00	78750	25644	0.326	1.3181E+07	1.252	0.16	380.36	TruStrain?
143	1716.000	60.00	79046	25676	0.325	1.3228E+07	1.252	0.17	381.69	TruStrain?
144	1728.000	60.00	79358	25702	0.324	1.3276E+07	1.252	0.19	383.05	TruStrain?
145	1740.000	60.00	79603	25742	0.323	1.3315E+07	1.252	0.21	384.16	TruStrain?
146	1752.000	60.00	79892	25799	0.323	1.3362E+07	1.252	0.22	385.54	TruStrain?
147	1764.000	60.00	80142	25837	0.322	1.3401E+07	1.252	0.23	386.66	TruStrain?
148	1776.000	60.00	80486	25827	0.321	1.3453E+07	1.252	0.23	388.14	TruStrain?
149	1788.000	59.98	80807	25924	0.321	1.3506E+07	1.252	0.20	389.61	TruStrain?
150	1800.000	60.00	81056	25939	0.32	1.3545E+07	1.252	0.21	390.84	TruStrain?
151	1812.000	60.00	81272	25890	0.319	1.3575E+07	1.254	0.04	391.24	TruStrain?
152	1824.000	60.00	81393	25952	0.319	1.3597E+07	1.254	0.19	392.31	TruStrain?
153	1836.000	60.00	81600	25955	0.318	1.3628E+07	1.254	0.22	393.23	TruStrain?
154	1848.000	60.00	81794	26008	0.318	1.366E+07	1.255	0.06	393.57	TruStrain?
155	1860.000	60.00	81935	25977	0.317	1.368E+07	1.255	0.14	394.74	TruStrain?
156	1872.000	60.00	82086	25999	0.317	1.3704E+07	1.255	0.18	395.4	TruStrain?
157	1884.000	60.00	82213	26026	0.317	1.3725E+07	1.255	0.22	395.99	TruStrain?
158	1896.000	60.00	82269	26050	0.317	1.3734E+07	1.258	0.01	395.55	TruStrain?
159	1908.000	60.00	82497	26014	0.315	1.3767E+07	1.258	0.12	397.07	TruStrain?
160	1920.000	60.00	82584	26034	0.315	1.3781E+07	1.258	0.19	397.64	TruStrain?
161	1932.000	60.00	82732	26046	0.315	1.3804E+07	1.258	0.23	398.27	TruStrain?
162	1944.000	60.00	82808	26044	0.315	1.3816E+07	1.260	0.14	398.07	TruStrain?
163	1956.000	60.00	82926	26062	0.314	1.3834E+07	1.260	0.20	399.19	TruStrain?
164	1968.000	60.00	83089	26121	0.314	1.3862E+07	1.262	0.00	399.31	TruStrain?
165	1980.000	60.00	83130	26049	0.313	1.3865E+07	1.262	0.12	400.08	TruStrain?
166	1992.000	60.00	83184	26055	0.313	1.3873E+07	1.262	0.19	400.28	TruStrain?
167	2004.000	60.00	83285	26066	0.313	1.3889E+07	1.262	0.24	400.73	TruStrain?
168	2016.000	60.00	83421	26060	0.312	1.391E+07	1.264	0.09	400.54	TruStrain?
169	2028.000	60.00	83522	26065	0.312	1.3925E+07	1.264	0.16	401.83	TruStrain?
170	2040.000	60.00	83621	26075	0.312	1.3941E+07	1.264	0.20	402.23	TruStrain?
171	2052.000	60.00	83729	26090	0.312	1.3958E+07	1.264	0.23	402.71	TruStrain?
172	2064.000	60.00	83854	26078	0.311	1.3976E+07	1.266	0.11	402.67	TruStrain?
173	2076.000	60.00	83974	26082	0.311	1.3995E+07	1.266	0.16	403.82	TruStrain?
174	2088.000	60.00	84088	26094	0.31	1.4013E+07	1.266	0.20	404.29	TruStrain?
175	2100.000	60.00	84222	26119	0.31	1.4034E+07	1.266	0.21	404.94	TruStrain?
176	2112.000	60.00	84386	26128	0.31	1.4059E+07	1.266	0.23	405.64	TruStrain?
177	2124.000	60.00	84626	26165	0.309	1.4098E+07	1.268	0.03	406	TruStrain?
178	2136.000	60.00	84632	26136	0.309	1.4097E+07	1.269	0.12	406.79	TruStrain?
179	2148.000	60.00	84734	26142	0.309	1.4113E+07	1.269	0.17	407.22	TruStrain?
180	2160.000	60.00	84804	26168	0.309	1.4125E+07	1.269	0.21	407.53	TruStrain?
181	2172.000	60.00	84951	26183	0.308	1.4148E+07	1.269	0.24	408.2	TruStrain?
182	2184.000	60.00	85062	26180	0.308	1.4165E+07	1.270	0.12	408.32	TruStrain?
183	2196.000	60.00	85159	26182	0.307	1.418E+07	1.270	0.17	409.14	TruStrain?
184	2208.000	60.00	85266	26198	0.307	1.4197E+07	1.270	0.19	409.61	TruStrain?
185	2220.000	60.00	85393	26210	0.307	1.4217E+07	1.270	0.20	410.19	TruStrain?
186	2232.000	60.00	85560	26223	0.306	1.4243E+07	1.270	0.21	410.93	TruStrain?
187	2244.000	60.00	85725	26247	0.306	1.4269E+07	1.270	0.22	411.68	TruStrain?
188	2256.000	60.00	85840	26250	0.306	1.4286E+07	1.270	0.23	412.19	TruStrain?
189	2268.000	60.00	86056	26252	0.305	1.4319E+07	1.272	0.09	412.6	TruStrain?
190	2280.000	60.00	86111	26273	0.305	1.4329E+07	1.272	0.12	413.47	TruStrain?
191	2292.000	60.00	86236	26294	0.305	1.4349E+07	1.272	0.15	414.01	TruStrain?
192	2304.000	60.00	86300	26308	0.305	1.4359E+07	1.272	0.18	414.31	TruStrain?
193	2316.000	60.00	86410	26296	0.304	1.4375E+07	1.272	0.20	414.77	TruStrain?
194	2328.000	60.00	86443	26309	0.304	1.4381E+07	1.272	0.23	414.93	TruStrain?
195	2340.000	60.00	86545	26340	0.304	1.4398E+07	1.272	0.23	415.41	TruStrain?
196	2352.000	60.00	86716	26343	0.304	1.4424E+07	1.272	0.21	416.12	TruStrain?
197	2364.000	60.00	86914	26371	0.303	1.4456E+07	1.272	0.21	417.07	TruStrain?
198	2376.000	60.00	87062	26408	0.303	1.448E+07	1.272	0.20	417.78	TruStrain?
199	2388.000	60.00	87210	26414	0.303	1.4503E+07	1.272	0.21	418.44	TruStrain?
200	2400.000	60.00	87298	26408	0.303	1.4516E+07	1.272	0.22	418.83	TruStrain?
201	2412.000	60.00	87433	26446	0.302	1.4538E+07	1.272	0.23	419.45	TruStrain?
202	2424.000	60.00	87509	26451	0.302	1.455E+07	1.272	0.24	419.79	TruStrain?
203	2436.000	60.00	87653	26452	0.302	1.4572E+07	1.274	0.08	419.85	TruStrain?
204	2448.000	60.00	87746	26467	0.302	1.4587E+07	1.274	0.11	420.89	TruStrain?
205	2460.000	60.00	87814	26459	0.301	1.4597E+07	1.274	0.13	421.18	TruStrain?
206	2472.000	60.00	87879	26461	0.301	1.4607E+07	1.274	0.16	421.46	TruStrain?
207	2484.000	60.00	87941	26479	0.301	1.4617E+07	1.274	0.18	421.74	TruStrain?
208	2496.000	60.00	87973	26471	0.301	1.4621E+07	1.274	0.21	421.85	TruStrain?
209	2508.000	60.00	88100	26536	0.301	1.4644E+07	1.275	-0.01	422	TruStrain?
210	2520.000	60.00	88158	26488	0.3	1.4651E+07	1.275	0.10	422.77	TruStrain?
211	2532.000	60.00	88220	26497	0.3	1.466E+07	1.275	0.13	423.02	TruStrain?
212	2544.000	60.00	88327	26470	0.3	1.4675E+07	1.275	0.14	423.44	TruStrain?
213	2556.000	60.00	88360	26497	0.3	1.4682E+07	1.275	0.18	423.61	TruStrain?
214	2568.000	60.00	88357	26492	0.3	1.4681E+07	1.275	0.22	423.6	TruStrain?
215	2580.000	60.00	88424	26488	0.3	1.4691E+07	1.277	0.14	423.46	TruStrain?
216	2592.000	60.00	88426	26490	0.3	1.4691E+07	1.277	0.19	423.9	TruStrain?
217	2604.000	60.00	88498	26490	0.299	1.4702E+07	1.277	0.21	424.21	TruStrain?
218	2616.000	60.00	88541	26507	0.299	1.471E+07	1.277	0.24	424.4	TruStrain?
219	2628.000	60.00	88654	26473	0.299	1.4725E+07	1.279	0.06	424.08	TruStrain?
220	2640.000	60.00	88665	26484	0.299	1.4728E+07	1.279	0.10	424.99	TruStrain?
221	2652.000	60.00	88651	26474	0.299	1.4725E+07	1.279	0.16	424.87	TruStrain?
