# Supplementary material for: Effect of components on the curing of glycidyl azide polymer spherical propellant through rheological method
Source: R Soc Open Sci. 2018 Oct 24;5(10):181282. doi: 10.1098/rsos.181282 (PMC6227934; doi:10.1098/rsos.181282)
Supplement: Raw data in text format [file rsos181282supp1.zip › rawdata/C-65.txt]

No	Time	Temperature	Storage Modulus	Loss Modulus	Loss Factor	Composite Viscosity	Gap	Normal Force	Torque	State
	[s]	[��C]	[Pa]	[Pa]	[1]	[mPa��s]	[mm]	[N]	[��N��m]
1	11.000	23.89	523.39	353.09	0.675	1.0048E+05	0.995	0.03	2.9139	TruStrain?
2	22.000	35.04	935.94	677.76	0.724	1.8391E+05	0.988	0.04	5.3433	TruStrain?
3	33.000	46.15	1946.9	1411.9	0.725	3.8277E+05	0.980	0.06	11.12	TruStrain?
4	44.000	57.07	4468	3153.1	0.706	8.7035E+05	0.973	0.10	25.264	TruStrain?
5	55.000	64.66	3061.5	2175.4	0.711	5.9773E+05	0.968	0.06	17.431	TruStrain?
6	66.000	64.52	2199.1	1747.5	0.795	4.4705E+05	0.968	0.05	12.834	TruStrain?
7	77.000	64.54	3796.1	3094.3	0.815	7.7946E+05	0.968	0.07	22.5	TruStrain?
8	88.000	64.59	5442.5	4388.6	0.806	1.1127E+06	0.968	0.08	32.109	TruStrain?
9	99.000	64.65	6934.1	5589	0.806	1.4175E+06	0.968	0.09	40.899	TruStrain?
10	110.000	64.71	8426.5	6742.2	0.8	1.7176E+06	0.968	0.11	49.56	TruStrain?
11	121.000	64.75	9764.6	7750.7	0.794	1.9841E+06	0.968	0.13	57.252	TruStrain?
12	132.000	64.80	11045	8665.5	0.785	2.2343E+06	0.968	0.15	64.458	TruStrain?
13	143.000	64.83	12080	9400	0.778	2.4361E+06	0.968	0.16	70.286	TruStrain?
14	154.000	64.85	13225	10165	0.769	2.6547E+06	0.968	0.18	76.593	TruStrain?
15	165.000	64.88	14341	10910	0.761	2.8679E+06	0.968	0.21	82.74	TruStrain?
16	176.000	64.90	13623	10382	0.762	2.7261E+06	0.972	0.18	78.598	TruStrain?
17	187.000	64.92	8503.4	7742.8	0.911	1.8303E+06	0.981	0.04	52.344	TruStrain?
18	198.000	64.94	10900	8676	0.796	2.2172E+06	0.992	0.11	63.618	TruStrain?
19	209.000	64.95	15210	11478	0.755	3.0327E+06	0.992	0.21	87.526	TruStrain?
20	220.000	64.95	14608	11087	0.759	2.9187E+06	1.000	0.19	83.5	TruStrain?
21	231.000	64.96	16122	11971	0.743	3.1958E+06	1.007	0.12	91.615	TruStrain?
22	242.000	64.97	15693	11611	0.74	3.1069E+06	1.017	-0.01	88.663	TruStrain?
23	253.000	64.97	16814	12409	0.738	3.3258E+06	1.025	0.16	95.278	TruStrain?
24	264.000	64.98	18787	13365	0.711	3.6694E+06	1.034	0.00	105	TruStrain?
25	275.000	64.98	20217	14080	0.696	3.9211E+06	1.043	0.00	112.43	TruStrain?
26	286.000	64.99	22038	14968	0.679	4.24E+06	1.050	0.18	121.44	TruStrain?
27	297.000	64.99	23734	15748	0.664	4.5332E+06	1.060	0.02	129.86	TruStrain?
28	308.000	64.99	25632	16428	0.641	4.8454E+06	1.069	0.01	138.84	TruStrain?
29	319.000	64.99	27453	17171	0.625	5.1535E+06	1.077	0.18	147.74	TruStrain?
30	330.000	64.99	29178	17840	0.611	5.443E+06	1.086	0.01	155.69	TruStrain?
31	341.000	65.00	30999	18423	0.594	5.7392E+06	1.096	0.00	164.41	TruStrain?
32	352.000	65.00	32941	19127	0.581	6.0624E+06	1.103	0.17	173.83	TruStrain?
33	363.000	65.00	34667	19642	0.567	6.3415E+06	1.113	0.00	181.67	TruStrain?
34	374.000	65.00	36337	20100	0.553	6.6089E+06	1.121	0.19	189.51	TruStrain?
35	385.000	65.00	37892	20479	0.54	6.8551E+06	1.130	0.18	196.36	TruStrain?
36	396.000	65.00	39512	20887	0.529	7.1131E+06	1.139	0.02	203.73	TruStrain?
37	407.000	65.00	40964	21242	0.519	7.3441E+06	1.146	0.19	210.75	TruStrain?
38	418.000	65.00	42443	21578	0.508	7.5779E+06	1.154	0.20	217.13	TruStrain?
39	429.000	65.00	43754	21818	0.499	7.7814E+06	1.162	0.15	223.09	TruStrain?
40	440.000	65.00	44981	22051	0.49	7.9728E+06	1.170	0.12	228.69	TruStrain?
41	451.000	65.00	46142	22269	0.483	8.1543E+06	1.177	0.03	234.15	TruStrain?
42	462.000	65.00	47531	22455	0.472	8.3665E+06	1.184	0.18	240.21	TruStrain?
43	473.000	65.00	48721	22625	0.464	8.5494E+06	1.192	0.06	245.27	TruStrain?
44	484.000	65.00	49865	22794	0.457	8.7262E+06	1.197	0.20	250.86	TruStrain?
45	495.000	65.00	51018	22951	0.45	8.9035E+06	1.202	0.21	255.8	TruStrain?
46	506.000	65.00	52077	23092	0.443	9.0666E+06	1.209	0.13	260.18	TruStrain?
47	517.000	65.00	53073	23209	0.437	9.2191E+06	1.214	0.16	265	TruStrain?
48	528.000	65.00	54061	23324	0.431	9.3706E+06	1.219	0.17	269.37	TruStrain?
49	539.000	65.00	54895	23509	0.428	9.5042E+06	1.225	-0.01	273.14	TruStrain?
50	550.000	65.00	55779	23507	0.421	9.6337E+06	1.229	0.13	277.21	TruStrain?
51	561.000	65.00	56643	23573	0.416	9.7645E+06	1.234	0.14	280.96	TruStrain?
52	572.000	65.00	57366	23616	0.412	9.8734E+06	1.238	0.20	284.07	TruStrain?
53	583.000	65.00	58095	23675	0.408	9.9844E+06	1.243	0.18	286.95	TruStrain?
54	594.000	65.00	58823	23735	0.403	1.0095E+07	1.248	0.10	290.03	TruStrain?
55	605.000	65.00	59423	23753	0.4	1.0185E+07	1.252	0.22	293.27	TruStrain?
56	616.000	65.00	60041	23773	0.396	1.0278E+07	1.257	0.14	295.39	TruStrain?
57	627.000	65.00	60615	23807	0.393	1.0365E+07	1.261	0.04	297.92	TruStrain?
58	638.000	65.00	61091	23788	0.389	1.0434E+07	1.266	0.00	300.23	TruStrain?
59	649.000	65.00	61589	23813	0.387	1.0509E+07	1.268	0.21	302.86	TruStrain?
60	660.000	65.00	62135	23896	0.385	1.0595E+07	1.273	0.11	304.63	TruStrain?
61	671.000	65.00	62601	23878	0.381	1.0663E+07	1.276	0.12	307.31	TruStrain?
62	682.000	65.00	63100	23866	0.378	1.0737E+07	1.279	0.21	309.42	TruStrain?
63	693.000	65.00	63654	23863	0.375	1.0819E+07	1.284	0.01	311	TruStrain?
64	704.000	65.00	63986	23885	0.373	1.087E+07	1.286	0.20	313.23	TruStrain?
65	715.000	65.00	64352	23871	0.371	1.0924E+07	1.291	0.02	314.01	TruStrain?
66	726.000	65.00	64814	23919	0.369	1.0995E+07	1.294	0.02	316.55	TruStrain?
67	737.000	65.00	65190	23848	0.366	1.1048E+07	1.296	0.02	318.25	TruStrain?
68	748.000	65.00	65460	23826	0.364	1.1087E+07	1.300	0.02	319.21	TruStrain?
69	759.000	65.00	65933	23860	0.362	1.1159E+07	1.302	0.11	321.59	TruStrain?
70	770.000	65.00	66184	23826	0.36	1.1195E+07	1.305	0.10	322.3	TruStrain?
71	781.000	65.00	66458	23820	0.358	1.1236E+07	1.307	0.15	323.81	TruStrain?
72	792.000	65.00	66776	23831	0.357	1.1284E+07	1.309	0.17	325.07	TruStrain?
73	803.000	65.00	67063	23808	0.355	1.1326E+07	1.312	0.14	326.57	TruStrain?
74	814.000	65.00	67305	23822	0.354	1.1363E+07	1.314	0.21	327.43	TruStrain?
75	825.000	65.00	67556	23763	0.352	1.1398E+07	1.317	0.15	328.14	TruStrain?
76	836.000	65.00	67827	23758	0.35	1.1438E+07	1.320	0.14	329.51	TruStrain?
77	847.000	65.00	68021	23747	0.349	1.1467E+07	1.322	0.10	330.28	TruStrain?
78	858.000	65.00	68279	23804	0.349	1.1508E+07	1.325	0.01	331.52	TruStrain?
79	869.000	65.00	68453	23746	0.347	1.1532E+07	1.325	0.16	332.64	TruStrain?
80	880.000	65.00	68647	23698	0.345	1.1558E+07	1.327	0.23	333.35	TruStrain?
81	891.000	65.00	68929	23692	0.344	1.16E+07	1.329	0.18	334.09	TruStrain?
82	902.000	65.00	69132	23677	0.342	1.163E+07	1.331	0.13	335.18	TruStrain?
83	913.000	65.00	69298	23763	0.343	1.166E+07	1.332	0.05	336.18	TruStrain?
84	924.000	65.00	69527	23661	0.34	1.1689E+07	1.333	0.20	337.14	TruStrain?
85	935.000	65.00	69775	23644	0.339	1.1725E+07	1.336	0.08	337.75	TruStrain?
86	946.000	65.00	69869	23636	0.338	1.1739E+07	1.336	0.20	338.75	TruStrain?
87	957.000	65.00	70155	23638	0.337	1.1782E+07	1.338	0.11	339.37	TruStrain?
88	968.000	65.00	70241	23633	0.336	1.1795E+07	1.338	0.23	340.36	TruStrain?
89	979.000	65.00	70438	23615	0.335	1.1824E+07	1.341	0.14	340.56	TruStrain?
90	990.000	65.00	70557	23605	0.335	1.1841E+07	1.341	0.24	341.69	TruStrain?
91	1001.000	65.00	70738	23603	0.334	1.1868E+07	1.343	0.17	341.98	TruStrain?
92	1012.000	65.00	70894	23607	0.333	1.1892E+07	1.343	0.24	343.17	TruStrain?
93	1023.000	65.00	71081	23589	0.332	1.192E+07	1.345	0.18	343.41	TruStrain?
94	1034.000	65.00	71260	23658	0.332	1.195E+07	1.345	0.14	344.69	TruStrain?
95	1045.000	65.00	71342	23578	0.33	1.1958E+07	1.346	0.21	345.07	TruStrain?
96	1056.000	65.00	71482	23555	0.33	1.1978E+07	1.347	0.17	345.32	TruStrain?
97	1067.000	65.00	71563	23562	0.329	1.1991E+07	1.347	0.24	346	TruStrain?
98	1078.000	65.00	71775	23543	0.328	1.2022E+07	1.350	0.11	346.44	TruStrain?
99	1089.000	65.00	71843	23533	0.328	1.2032E+07	1.350	0.18	347.19	TruStrain?
100	1100.000	65.00	71967	23545	0.327	1.2051E+07	1.350	0.22	347.71	TruStrain?
101	1111.000	65.00	72167	23539	0.326	1.2081E+07	1.352	0.07	348.12	TruStrain?
102	1122.000	65.00	72287	23531	0.326	1.2099E+07	1.352	0.12	349.14	TruStrain?
103	1133.000	65.00	72469	23533	0.325	1.2127E+07	1.352	0.13	349.9	TruStrain?
104	1144.000	65.00	72640	23522	0.324	1.2152E+07	1.352	0.13	350.64	TruStrain?
105	1155.000	65.00	72823	23542	0.323	1.2181E+07	1.352	0.13	351.43	TruStrain?
106	1166.000	65.00	73000	23569	0.323	1.2209E+07	1.352	0.13	352.28	TruStrain?
107	1177.000	65.00	73204	23572	0.322	1.224E+07	1.352	0.12	353.15	TruStrain?
108	1188.000	65.00	73334	23579	0.322	1.226E+07	1.352	0.11	353.75	TruStrain?
109	1199.000	65.00	73504	23601	0.321	1.2287E+07	1.352	0.11	354.53	TruStrain?
110	1210.000	65.00	73564	23593	0.321	1.2295E+07	1.352	0.12	354.76	TruStrain?
111	1221.000	65.00	73689	23603	0.32	1.2315E+07	1.352	0.12	355.33	TruStrain?
112	1232.000	65.00	73799	23605	0.32	1.2332E+07	1.352	0.12	355.82	TruStrain?
113	1243.000	65.00	73885	23613	0.32	1.2345E+07	1.352	0.13	356.21	TruStrain?
114	1254.000	65.00	74023	23621	0.319	1.2366E+07	1.352	0.12	356.84	TruStrain?
115	1265.000	64.99	74117	23631	0.319	1.2381E+07	1.352	0.12	357.24	TruStrain?
116	1276.000	65.00	74205	23628	0.318	1.2394E+07	1.352	0.11	357.62	TruStrain?
117	1287.000	65.00	74268	23636	0.318	1.2404E+07	1.352	0.10	357.92	TruStrain?
118	1298.000	65.00	74144	23592	0.318	1.2383E+07	1.352	-0.14	357.4	TruStrain?
119	1309.000	65.00	74248	23641	0.318	1.2401E+07	1.352	-0.13	357.87	TruStrain?
120	1320.000	65.00	74287	23640	0.318	1.2407E+07	1.352	-0.14	358.03	TruStrain?
121	1331.000	65.00	74409	23642	0.318	1.2426E+07	1.352	-0.14	358.59	TruStrain?
122	1342.000	65.00	74426	23649	0.318	1.2429E+07	1.352	-0.14	358.67	TruStrain?
123	1353.000	65.00	74524	23652	0.317	1.2444E+07	1.352	-0.14	359.11	TruStrain?
124	1364.000	65.00	74605	23683	0.317	1.2458E+07	1.352	-0.15	359.5	TruStrain?
125	1375.000	65.00	74665	23689	0.317	1.2467E+07	1.352	-0.14	359.77	TruStrain?
126	1386.000	65.00	74762	23709	0.317	1.2483E+07	1.352	-0.14	360.22	TruStrain?
127	1397.000	65.00	74848	23710	0.317	1.2496E+07	1.352	-0.14	360.6	TruStrain?
128	1408.000	65.00	74885	23722	0.317	1.2502E+07	1.352	-0.14	360.8	TruStrain?
129	1419.000	65.00	74929	23716	0.317	1.2508E+07	1.352	-0.14	360.97	TruStrain?
130	1430.000	65.00	75014	23715	0.316	1.2521E+07	1.352	-0.13	361.34	TruStrain?
131	1441.000	65.00	75084	23724	0.316	1.2532E+07	1.352	-0.14	361.66	TruStrain?
132	1452.000	65.00	75205	23744	0.316	1.2552E+07	1.352	-0.15	362.21	TruStrain?
133	1463.000	65.00	75253	23756	0.316	1.256E+07	1.352	-0.15	362.44	TruStrain?
134	1474.000	65.00	75336	23762	0.315	1.2572E+07	1.352	-0.15	362.81	TruStrain?
135	1485.000	65.00	75452	23776	0.315	1.2591E+07	1.352	-0.16	363.35	TruStrain?
136	1496.000	65.00	75516	23778	0.315	1.26E+07	1.352	-0.16	363.63	TruStrain?
137	1507.000	65.00	75583	23779	0.315	1.2611E+07	1.352	-0.17	363.92	TruStrain?
138	1518.000	65.00	75661	23790	0.314	1.2623E+07	1.352	-0.17	364.29	TruStrain?
139	1529.000	65.00	75739	23795	0.314	1.2635E+07	1.352	-0.17	364.63	TruStrain?
140	1540.000	65.00	75851	23809	0.314	1.2653E+07	1.352	-0.18	365.14	TruStrain?
141	1551.000	65.00	75881	23818	0.314	1.2658E+07	1.352	-0.18	365.27	TruStrain?
142	1562.000	65.00	75975	23825	0.314	1.2672E+07	1.352	-0.19	365.71	TruStrain?
143	1573.000	65.00	76055	23834	0.313	1.2685E+07	1.352	-0.19	366.07	TruStrain?
144	1584.000	65.00	76128	23841	0.313	1.2696E+07	1.352	-0.19	366.4	TruStrain?
145	1595.000	65.00	76212	23858	0.313	1.271E+07	1.352	-0.22	366.8	TruStrain?
146	1606.000	65.00	76269	23848	0.313	1.2718E+07	1.352	-0.21	367.03	TruStrain?
147	1617.000	65.00	76367	23871	0.313	1.2734E+07	1.352	-0.22	367.51	TruStrain?
148	1628.000	65.00	76421	23875	0.312	1.2743E+07	1.352	-0.23	367.74	TruStrain?
149	1639.000	65.00	76494	23880	0.312	1.2754E+07	1.352	-0.23	368.06	TruStrain?
150	1650.000	65.00	76559	23886	0.312	1.2764E+07	1.352	-0.24	368.37	TruStrain?
151	1661.000	65.00	76384	23936	0.313	1.274E+07	1.348	-0.07	368.64	TruStrain?
152	1672.000	65.00	76556	23946	0.313	1.2766E+07	1.348	-0.08	368.32	TruStrain?
153	1683.000	65.00	76702	23948	0.312	1.2789E+07	1.348	-0.09	369.05	TruStrain?
154	1694.000	65.00	76804	23967	0.312	1.2805E+07	1.348	-0.10	369.52	TruStrain?
155	1705.000	65.00	76804	23964	0.312	1.2805E+07	1.348	-0.19	369.56	TruStrain?
156	1716.000	65.00	76914	23985	0.312	1.2823E+07	1.348	-0.19	370.04	TruStrain?
157	1727.000	65.00	76991	23981	0.311	1.2834E+07	1.348	-0.17	370.38	TruStrain?
158	1738.000	65.00	77095	23999	0.311	1.2851E+07	1.348	-0.18	370.86	TruStrain?
159	1749.000	65.00	77147	24009	0.311	1.2859E+07	1.348	-0.18	371.09	TruStrain?
160	1760.000	65.00	77198	24013	0.311	1.2867E+07	1.348	-0.18	371.33	TruStrain?
161	1771.000	65.00	77288	24016	0.311	1.2881E+07	1.348	-0.19	371.73	TruStrain?
162	1782.000	65.00	77395	24029	0.31	1.2898E+07	1.348	-0.21	372.21	TruStrain?
163	1793.000	65.00	77542	24049	0.31	1.2921E+07	1.348	-0.23	372.9	TruStrain?
164	1804.000	65.00	77530	24087	0.311	1.2921E+07	1.347	-0.17	373.25	TruStrain?
165	1815.000	65.00	77758	24092	0.31	1.2956E+07	1.347	-0.20	373.86	TruStrain?
166	1826.000	65.00	77906	24121	0.31	1.298E+07	1.347	-0.22	374.58	TruStrain?
167	1837.000	65.00	78000	24136	0.309	1.2995E+07	1.347	-0.23	375.01	TruStrain?
168	1848.000	65.00	77801	24203	0.311	1.2968E+07	1.345	-0.01	374.94	TruStrain?
169	1859.000	65.00	78050	24174	0.31	1.3004E+07	1.345	-0.11	375.22	TruStrain?
170	1870.000	65.00	78179	24179	0.309	1.3024E+07	1.344	-0.14	375.85	TruStrain?
171	1881.000	65.00	78291	24194	0.309	1.3042E+07	1.344	-0.16	376.37	TruStrain?
172	1892.000	65.00	78231	24236	0.31	1.3035E+07	1.343	-0.14	376.74	TruStrain?
173	1903.000	65.00	78387	24259	0.309	1.3059E+07	1.343	-0.18	376.84	TruStrain?
174	1914.000	65.00	78538	24266	0.309	1.3083E+07	1.343	-0.18	377.55	TruStrain?
175	1925.000	65.00	78655	24277	0.309	1.3101E+07	1.343	-0.16	378.07	TruStrain?
176	1936.000	65.00	78741	24291	0.308	1.3115E+07	1.343	-0.16	378.47	TruStrain?
177	1947.000	65.00	78766	24308	0.309	1.3119E+07	1.343	-0.14	378.63	TruStrain?
178	1958.000	65.00	78817	24298	0.308	1.3127E+07	1.343	-0.23	378.82	TruStrain?
179	1969.000	65.00	78900	24314	0.308	1.314E+07	1.343	-0.22	379.21	TruStrain?
180	1980.000	65.00	78943	24320	0.308	1.3147E+07	1.343	-0.21	379.4	TruStrain?
181	1991.000	65.00	78892	24306	0.308	1.3138E+07	1.343	-0.20	379.16	TruStrain?
182	2002.000	65.00	78909	24306	0.308	1.3141E+07	1.343	-0.19	379.24	TruStrain?
183	2013.000	65.00	78954	24302	0.308	1.3148E+07	1.343	-0.20	379.42	TruStrain?
184	2024.000	65.00	79029	24312	0.308	1.316E+07	1.343	-0.20	379.77	TruStrain?
185	2035.000	65.00	78999	24309	0.308	1.3155E+07	1.343	-0.19	379.62	TruStrain?
186	2046.000	65.00	79053	24318	0.308	1.3164E+07	1.343	-0.19	379.88	TruStrain?
187	2057.000	65.00	79114	24317	0.307	1.3173E+07	1.343	-0.19	380.14	TruStrain?
188	2068.000	65.00	79123	24325	0.307	1.3174E+07	1.343	-0.20	380.2	TruStrain?
189	2079.000	65.00	79167	24341	0.307	1.3182E+07	1.343	-0.20	380.41	TruStrain?
190	2090.000	65.00	79244	24325	0.307	1.3193E+07	1.343	-0.20	380.73	TruStrain?
191	2101.000	65.00	79233	24319	0.307	1.3191E+07	1.343	-0.21	380.67	TruStrain?
192	2112.000	65.00	79281	24345	0.307	1.3199E+07	1.343	-0.21	380.92	TruStrain?
193	2123.000	65.00	79306	24330	0.307	1.3203E+07	1.343	-0.21	381.03	TruStrain?
194	2134.000	65.00	79394	24354	0.307	1.3217E+07	1.343	-0.22	381.43	TruStrain?
195	2145.000	65.00	79377	24344	0.307	1.3214E+07	1.343	-0.22	381.34	TruStrain?
196	2156.000	65.00	79425	24346	0.307	1.3221E+07	1.343	-0.22	381.55	TruStrain?
197	2167.000	65.00	79429	24346	0.307	1.3222E+07	1.343	-0.22	381.57	TruStrain?
198	2178.000	65.00	79457	24345	0.306	1.3226E+07	1.343	-0.22	381.7	TruStrain?
199	2189.000	65.00	79496	24354	0.306	1.3233E+07	1.343	-0.22	381.87	TruStrain?
200	2200.000	65.00	79535	24363	0.306	1.3239E+07	1.343	-0.23	382.06	TruStrain?
201	2211.000	65.00	79582	24369	0.306	1.3246E+07	1.343	-0.23	382.28	TruStrain?
202	2222.000	65.00	79358	24396	0.307	1.3214E+07	1.340	-0.09	382.23	TruStrain?
203	2233.000	65.00	79511	24408	0.307	1.3237E+07	1.340	-0.10	381.93	TruStrain?
204	2244.000	65.00	79612	24419	0.307	1.3253E+07	1.340	-0.11	382.48	TruStrain?
205	2255.000	65.00	79680	24418	0.306	1.3264E+07	1.340	-0.11	382.75	TruStrain?
206	2266.000	65.00	79722	24423	0.306	1.327E+07	1.340	-0.11	382.95	TruStrain?
207	2277.000	65.00	79726	24437	0.307	1.3271E+07	1.339	-0.20	382.99	TruStrain?
208	2288.000	65.00	79847	24449	0.306	1.329E+07	1.339	-0.22	383.56	TruStrain?
209	2299.000	65.00	79842	24463	0.306	1.329E+07	1.339	-0.22	383.56	TruStrain?
210	2310.000	65.00	79925	24455	0.306	1.3303E+07	1.339	-0.20	383.9	TruStrain?
211	2321.000	65.00	79965	24450	0.306	1.3308E+07	1.339	-0.18	384.06	TruStrain?
212	2332.000	65.00	79994	24456	0.306	1.3313E+07	1.339	-0.16	384.18	TruStrain?
213	2343.000	65.00	80040	24425	0.305	1.3319E+07	1.339	-0.22	384.35	TruStrain?
214	2354.000	65.00	79968	24489	0.306	1.3311E+07	1.338	-0.15	384.62	TruStrain?
215	2365.000	65.00	80065	24496	0.306	1.3326E+07	1.338	-0.15	384.52	TruStrain?
216	2376.000	65.00	80137	24501	0.306	1.3337E+07	1.338	-0.14	384.88	TruStrain?
217	2387.000	65.00	80193	24504	0.306	1.3346E+07	1.338	-0.14	385.13	TruStrain?
218	2398.000	65.00	80246	24524	0.306	1.3355E+07	1.338	-0.14	385.38	TruStrain?
219	2409.000	65.00	80261	24497	0.305	1.3356E+07	1.338	-0.18	385.44	TruStrain?
220	2420.000	65.00	80321	24512	0.305	1.3366E+07	1.338	-0.23	385.71	TruStrain?
221	2431.000	65.00	80387	24524	0.305	1.3376E+07	1.338	-0.24	386.02	TruStrain?
222	2442.000	65.00	80431	24541	0.305	1.3384E+07	1.338	-0.23	386.26	TruStrain?
223	2453.000	65.00	80452	24538	0.305	1.3387E+07	1.337	-0.16	386.52	TruStrain?
224	2464.000	65.00	80467	24588	0.306	1.3391E+07	1.335	-0.12	386.74	TruStrain?
225	2475.000	65.00	80639	24622	0.305	1.3419E+07	1.334	-0.17	387.22	TruStrain?
226	2486.000	65.00	80829	24636	0.305	1.3449E+07	1.334	-0.18	388.11	TruStrain?
227	2497.000	65.00	80927	24663	0.305	1.3465E+07	1.334	-0.21	388.59	TruStrain?
228	2508.000	65.00	81036	24672	0.304	1.3482E+07	1.334	-0.23	389.07	TruStrain?
229	2519.000	65.00	80917	24711	0.305	1.3465E+07	1.332	-0.05	389.25	TruStrain?
230	2530.000	65.00	81103	24717	0.305	1.3494E+07	1.332	-0.11	389.33	TruStrain?
231	2541.000	65.00	81204	24708	0.304	1.3509E+07	1.332	-0.14	389.84	TruStrain?
232	2552.000	65.00	81313	24728	0.304	1.3527E+07	1.332	-0.17	390.36	TruStrain?
233	2563.000	65.00	81392	24755	0.304	1.354E+07	1.332	-0.19	390.74	TruStrain?
234	2574.000	65.00	81513	24748	0.304	1.3558E+07	1.332	-0.22	391.27	TruStrain?
235	2585.000	65.00	81464	24802	0.304	1.3553E+07	1.331	-0.12	391.45	TruStrain?
236	2596.000	65.00	81673	24831	0.304	1.3586E+07	1.331	-0.16	392.07	TruStrain?
237	2607.000	65.00	81784	24828	0.304	1.3603E+07	1.331	-0.18	392.55	TruStrain?
238	2618.000	65.00	81799	24837	0.304	1.3606E+07	1.331	-0.19	392.64	TruStrain?
