# Supplementary material for: Effect of components on the curing of glycidyl azide polymer spherical propellant through rheological method
Source: R Soc Open Sci. 2018 Oct 24;5(10):181282. doi: 10.1098/rsos.181282 (PMC6227934; doi:10.1098/rsos.181282)
Supplement: Raw data in text format [file rsos181282supp1.zip › rawdata/D-50.txt]

No	Time	Temperature	Storage Modulus	Loss Modulus	Loss Factor	Composite Viscosity	Gap	Normal Force	Torque	State
	[s]	[��C]	[Pa]	[Pa]	[1]	[mPa��s]	[mm]	[N]	[��N��m]
1	17.000	30.37	585.12	346.39	0.592	1.0822E+05	0.991	0.03	3.1563	TruStrain?
2	34.000	47.73	830.53	484.9	0.584	1.5306E+05	0.979	0.03	4.4494	TruStrain?
3	51.000	49.72	171.44	97.358	0.568	31379	0.978	0.03	0.90713	TruStrain?
4	68.000	49.72	228.13	128.24	0.562	41651	0.978	0.03	1.2019	TruStrain?
5	85.000	49.78	235.95	118.92	0.504	42053	0.978	0.03	1.2134	TruStrain?
6	102.000	49.83	215.37	117.56	0.546	39052	0.978	0.02	1.1272	TruStrain?
7	119.000	49.87	173.15	102.97	0.595	32062	0.978	0.02	0.92507	TruStrain?
8	136.000	49.90	124.16	87.243	0.703	24151	0.978	0.02	0.6969	TruStrain?
9	153.000	49.93	138.98	95.758	0.689	26861	0.978	0.02	0.77507	TruStrain?
10	170.000	49.94	152.66	110.53	0.724	29996	0.978	0.02	0.86547	TruStrain?
11	187.000	49.96	165.45	119.63	0.723	32495	0.978	0.02	0.93771	TruStrain?
12	204.000	49.97	185.87	133.97	0.721	36465	0.978	0.02	1.0522	TruStrain?
13	221.000	49.98	178.79	138.59	0.775	36003	0.977	0.02	1.0389	TruStrain?
14	238.000	49.98	184.26	146.95	0.798	37510	0.977	0.02	1.0823	TruStrain?
15	255.000	49.99	191.74	157.41	0.821	39483	0.977	0.02	1.1393	TruStrain?
16	272.000	49.99	204.61	169.65	0.829	42302	0.977	0.02	1.2208	TruStrain?
17	289.000	49.99	221.46	185.95	0.84	46024	0.977	0.02	1.3281	TruStrain?
18	306.000	50.00	243.96	206.45	0.846	50864	0.977	0.02	1.4676	TruStrain?
19	323.000	50.00	269.98	233.48	0.865	56808	0.977	0.02	1.6394	TruStrain?
20	340.000	50.00	301.02	263.35	0.875	63655	0.977	0.02	1.8371	TruStrain?
21	357.000	50.00	344.08	306.25	0.89	73312	0.977	0.02	2.1155	TruStrain?
22	374.000	50.00	402.87	357.53	0.887	85727	0.977	0.02	2.4739	TruStrain?
23	391.000	50.00	446.53	400.73	0.897	95490	0.977	0.02	2.7553	TruStrain?
24	408.000	50.00	543.35	482.9	0.889	1.1569E+05	0.977	0.02	3.3386	TruStrain?
25	425.000	50.00	628.64	558.1	0.888	1.3379E+05	0.977	0.02	3.8606	TruStrain?
26	442.000	50.00	696.38	626.61	0.9	1.4909E+05	0.977	0.02	4.302	TruStrain?
27	459.000	50.00	766.62	687.34	0.897	1.6387E+05	0.977	0.02	4.7286	TruStrain?
28	476.000	50.00	860.11	774.63	0.901	1.8422E+05	0.977	0.02	5.3155	TruStrain?
29	493.000	50.00	1004.9	893.62	0.889	2.1402E+05	0.977	0.02	6.1764	TruStrain?
30	510.000	50.00	1156	1016	0.879	2.4494E+05	0.977	0.03	7.0676	TruStrain?
31	527.000	50.00	1336	1167.3	0.874	2.8237E+05	0.977	0.03	8.1482	TruStrain?
32	544.000	50.00	1532.9	1321.5	0.862	3.2211E+05	0.977	0.03	9.2937	TruStrain?
33	561.000	50.00	1740.5	1498.6	0.861	3.6554E+05	0.977	0.03	10.548	TruStrain?
34	578.000	50.00	1957.7	1676.8	0.857	4.1025E+05	0.977	0.03	11.838	TruStrain?
35	595.000	50.00	2204.9	1873	0.849	4.6044E+05	0.977	0.03	13.286	TruStrain?
36	612.000	50.00	2469.4	2089.5	0.846	5.1483E+05	0.977	0.03	14.856	TruStrain?
37	629.000	50.00	2739.3	2313.5	0.845	5.7066E+05	0.977	0.04	16.467	TruStrain?
38	646.000	50.00	3048.3	2557.1	0.839	6.3324E+05	0.977	0.04	18.272	TruStrain?
39	663.000	50.00	3370.7	2809.6	0.834	6.9839E+05	0.977	0.04	20.153	TruStrain?
40	680.000	50.00	3718.5	3079	0.828	7.6836E+05	0.977	0.04	22.172	TruStrain?
41	697.000	50.00	4091.7	3365.7	0.823	8.4322E+05	0.978	0.05	24.333	TruStrain?
42	714.000	50.00	4506.3	3682.9	0.817	9.2626E+05	0.978	0.05	26.728	TruStrain?
43	731.000	50.00	4916.5	3987.4	0.811	1.0075E+06	0.978	0.06	29.071	TruStrain?
44	748.000	50.00	5329.7	4299.6	0.807	1.0899E+06	0.978	0.06	31.448	TruStrain?
45	765.000	50.00	5765	4636.1	0.804	1.1774E+06	0.978	0.07	33.973	TruStrain?
46	782.000	50.00	6198.8	4950.4	0.799	1.2626E+06	0.978	0.07	36.431	TruStrain?
47	799.000	50.00	6649.7	5292	0.796	1.3526E+06	0.978	0.08	39.027	TruStrain?
48	816.000	50.00	7102.5	5625.8	0.792	1.442E+06	0.978	0.09	41.603	TruStrain?
49	833.000	50.00	7574.4	5975	0.789	1.5354E+06	0.978	0.10	44.304	TruStrain?
50	850.000	50.00	8058.2	6331.3	0.786	1.631E+06	0.978	0.11	47.06	TruStrain?
51	867.000	50.00	8562.5	6697.2	0.782	1.7301E+06	0.978	0.12	49.919	TruStrain?
52	884.000	50.00	9063.7	7063.3	0.779	1.8288E+06	0.978	0.13	52.767	TruStrain?
53	901.000	50.00	9596.2	7442.8	0.776	1.9328E+06	0.978	0.14	55.768	TruStrain?
54	918.000	50.00	10116	7806.2	0.772	2.0336E+06	0.978	0.15	58.674	TruStrain?
55	935.000	50.00	10623	8181.6	0.77	2.134E+06	0.978	0.17	61.571	TruStrain?
56	952.000	50.00	11157	8539.5	0.765	2.2361E+06	0.978	0.19	64.517	TruStrain?
57	969.000	50.00	11718	8912.3	0.761	2.3431E+06	0.978	0.20	67.603	TruStrain?
58	986.000	50.00	12276	9282.7	0.756	2.4495E+06	0.978	0.22	70.67	TruStrain?
59	1003.000	50.00	11901	8947.6	0.752	2.3698E+06	0.980	0.09	68.192	TruStrain?
60	1020.000	50.00	13025	9764.5	0.75	2.5909E+06	0.980	0.22	74.746	TruStrain?
61	1037.000	50.00	13155	9715.4	0.739	2.6028E+06	0.983	0.13	74.906	TruStrain?
62	1054.000	50.00	14040	10392	0.74	2.7801E+06	0.983	0.23	80.21	TruStrain?
63	1071.000	50.00	14405	10504	0.729	2.8374E+06	0.984	0.18	81.701	TruStrain?
64	1088.000	50.00	14447	10455	0.724	2.8382E+06	0.988	0.07	81.631	TruStrain?
65	1105.000	50.00	15453	11152	0.722	3.033E+06	0.988	0.21	87.508	TruStrain?
66	1122.000	50.00	15787	11211	0.71	3.0816E+06	0.989	0.14	88.775	TruStrain?
67	1139.000	50.00	16637	11785	0.708	3.2449E+06	0.990	0.13	93.577	TruStrain?
68	1156.000	50.00	17393	12158	0.699	3.3775E+06	0.991	0.22	97.447	TruStrain?
69	1173.000	50.00	17644	12192	0.691	3.4133E+06	0.993	0.12	98.245	TruStrain?
70	1190.000	50.00	17935	12501	0.697	3.4795E+06	0.994	0.04	100.24	TruStrain?
71	1207.000	50.00	18915	12905	0.682	3.6444E+06	0.995	0.20	105.08	TruStrain?
72	1224.000	50.00	19297	13040	0.676	3.7067E+06	0.997	0.14	106.75	TruStrain?
73	1241.000	50.00	19513	13201	0.677	3.7496E+06	0.999	0.03	108	TruStrain?
74	1258.000	50.00	20740	13814	0.666	3.9661E+06	0.999	0.21	114.43	TruStrain?
75	1275.000	50.00	21075	13925	0.661	4.0203E+06	1.001	0.16	115.82	TruStrain?
76	1292.000	50.00	21235	14011	0.66	4.049E+06	1.002	0.02	116.65	TruStrain?
77	1309.000	50.00	22233	14491	0.652	4.2238E+06	1.003	0.17	121.79	TruStrain?
78	1326.000	50.00	22748	14706	0.646	4.3111E+06	1.004	0.14	124.23	TruStrain?
79	1343.000	50.00	23411	14999	0.641	4.4251E+06	1.006	0.15	127.43	TruStrain?
80	1360.000	50.00	23608	15120	0.64	4.4618E+06	1.008	0.01	128.54	TruStrain?
81	1377.000	50.00	24666	15631	0.634	4.6476E+06	1.008	0.23	134.09	TruStrain?
82	1394.000	50.00	25129	15772	0.628	4.7219E+06	1.011	0.01	135.89	TruStrain?
83	1411.000	50.00	25772	16076	0.624	4.8344E+06	1.012	0.19	139.4	TruStrain?
84	1428.000	50.00	26351	16306	0.619	4.9319E+06	1.013	0.16	142.12	TruStrain?
85	1445.000	50.00	26941	16548	0.614	5.032E+06	1.014	0.15	145	TruStrain?
86	1462.000	50.00	27607	16834	0.61	5.1462E+06	1.016	0.14	148.23	TruStrain?
87	1479.000	50.00	27967	16972	0.607	5.2066E+06	1.018	0.00	149.98	TruStrain?
88	1496.000	50.00	28880	17354	0.601	5.3624E+06	1.019	0.18	154.75	TruStrain?
89	1513.000	50.00	29539	17612	0.596	5.4734E+06	1.020	0.17	157.64	TruStrain?
90	1530.000	50.00	30110	17823	0.592	5.5688E+06	1.022	0.10	160.39	TruStrain?
91	1547.000	50.00	30863	18161	0.588	5.6993E+06	1.023	0.08	164.33	TruStrain?
92	1564.000	50.00	31064	18022	0.58	5.7158E+06	1.024	0.03	164.6	TruStrain?
93	1581.000	50.00	32165	18603	0.578	5.9137E+06	1.026	0.11	170.44	TruStrain?
94	1598.000	50.00	33145	19038	0.574	6.0835E+06	1.026	0.23	175.52	TruStrain?
95	1615.000	50.00	33656	19166	0.569	6.1642E+06	1.028	0.14	177.52	TruStrain?
96	1632.000	50.00	33835	19166	0.566	6.1889E+06	1.029	0.03	178.33	TruStrain?
97	1649.000	50.00	35259	19785	0.561	6.4348E+06	1.029	0.21	185.67	TruStrain?
98	1666.000	50.00	35860	19954	0.556	6.5314E+06	1.031	0.15	188.22	TruStrain?
99	1683.000	50.00	36638	20236	0.552	6.6615E+06	1.032	0.16	192	TruStrain?
100	1700.000	50.00	37019	20338	0.549	6.7224E+06	1.034	0.10	193.73	TruStrain?
101	1717.000	50.00	38202	20805	0.545	6.9232E+06	1.034	0.23	199.75	TruStrain?
102	1734.000	50.00	38710	20925	0.541	7.0035E+06	1.036	0.12	201.71	TruStrain?
103	1751.000	50.00	39450	21150	0.536	7.124E+06	1.037	0.00	205.31	TruStrain?
104	1768.000	50.00	40184	21395	0.532	7.2454E+06	1.038	0.13	208.95	TruStrain?
105	1785.000	50.00	41132	21733	0.528	7.404E+06	1.038	0.21	213.62	TruStrain?
106	1802.000	50.00	41747	21884	0.524	7.5018E+06	1.039	0.08	215.97	TruStrain?
107	1819.000	50.00	42781	22234	0.52	7.6735E+06	1.039	0.18	221.42	TruStrain?
108	1836.000	50.00	43421	22418	0.516	7.7774E+06	1.041	0.07	224.15	TruStrain?
109	1853.000	50.00	44438	22724	0.511	7.9436E+06	1.041	0.19	229.21	TruStrain?
110	1870.000	50.00	44797	22786	0.509	7.999E+06	1.042	0.00	230.41	TruStrain?
111	1887.000	50.00	45766	23087	0.504	8.1582E+06	1.043	0.15	235.4	TruStrain?
112	1904.000	50.00	46651	23381	0.501	8.305E+06	1.043	0.22	239.6	TruStrain?
113	1921.000	50.00	47123	23459	0.498	8.3778E+06	1.045	0.08	241.22	TruStrain?
114	1938.000	50.00	47799	23642	0.495	8.4872E+06	1.046	0.08	244.77	TruStrain?
115	1955.000	50.00	48719	23937	0.491	8.6392E+06	1.046	0.19	249.27	TruStrain?
116	1972.000	50.00	49291	24068	0.488	8.7302E+06	1.047	0.06	251.63	TruStrain?
117	1989.000	50.00	50190	24331	0.485	8.8771E+06	1.047	0.18	256.13	TruStrain?
118	2006.000	50.00	50898	24515	0.482	8.9913E+06	1.048	0.18	259.12	TruStrain?
119	2023.000	50.00	51347	24592	0.479	9.0611E+06	1.050	0.05	260.94	TruStrain?
120	2040.000	50.00	52174	24847	0.476	9.1973E+06	1.050	0.20	265.37	TruStrain?
121	2057.000	50.00	52679	24933	0.473	9.2758E+06	1.052	0.07	267.16	TruStrain?
122	2074.000	50.00	53506	25174	0.47	9.4112E+06	1.052	0.19	271.54	TruStrain?
123	2091.000	50.00	54061	25289	0.468	9.4988E+06	1.053	0.08	273.77	TruStrain?
124	2108.000	50.00	54911	25521	0.465	9.6371E+06	1.053	0.20	278.05	TruStrain?
125	2125.000	50.00	55566	25663	0.462	9.7413E+06	1.054	0.17	280.73	TruStrain?
126	2142.000	50.00	56029	25732	0.459	9.8127E+06	1.056	0.01	282.63	TruStrain?
127	2159.000	50.00	56868	25961	0.457	9.9494E+06	1.056	0.16	287.08	TruStrain?
128	2176.000	50.00	57464	26198	0.456	1.0051E+07	1.057	0.01	289.72	TruStrain?
129	2193.000	50.00	58164	26244	0.451	1.0156E+07	1.058	0.12	292.86	TruStrain?
130	2210.000	50.00	58996	26467	0.449	1.0291E+07	1.058	0.20	296.92	TruStrain?
131	2227.000	50.00	59574	26575	0.446	1.0382E+07	1.059	0.11	299.15	TruStrain?
132	2244.000	50.00	60400	26796	0.444	1.0516E+07	1.059	0.21	303.43	TruStrain?
133	2261.000	50.00	61042	26907	0.441	1.0617E+07	1.061	0.16	305.96	TruStrain?
134	2278.000	50.00	61529	27049	0.44	1.0697E+07	1.062	0.00	308.24	TruStrain?
135	2295.000	50.00	62309	27162	0.436	1.0818E+07	1.063	0.10	311.97	TruStrain?
136	2312.000	50.00	63128	27365	0.433	1.095E+07	1.063	0.17	315.95	TruStrain?
137	2329.000	50.00	63273	27279	0.431	1.0966E+07	1.064	-0.02	315.91	TruStrain?
138	2346.000	50.00	64553	27683	0.429	1.1179E+07	1.064	0.19	322.73	TruStrain?
139	2363.000	50.00	65069	27771	0.427	1.126E+07	1.065	0.07	324.56	TruStrain?
140	2380.000	50.00	65888	27954	0.424	1.1391E+07	1.065	0.18	328.66	TruStrain?
141	2397.000	50.00	66372	28039	0.422	1.1467E+07	1.066	0.01	330.5	TruStrain?
142	2414.000	50.00	67094	28182	0.42	1.1582E+07	1.067	0.09	334.01	TruStrain?
143	2431.000	50.00	67820	28332	0.418	1.1698E+07	1.067	0.15	337.53	TruStrain?
144	2448.000	50.00	68631	28505	0.415	1.1828E+07	1.067	0.18	341.24	TruStrain?
145	2465.000	50.00	69467	28694	0.413	1.1962E+07	1.067	0.21	345.12	TruStrain?
146	2482.000	50.00	70082	28827	0.411	1.2061E+07	1.068	0.01	347.63	TruStrain?
147	2499.000	50.00	70848	28948	0.409	1.2181E+07	1.068	0.11	351.47	TruStrain?
148	2516.000	50.00	71528	29106	0.407	1.229E+07	1.068	0.17	354.61	TruStrain?
149	2533.000	50.00	72208	29258	0.405	1.24E+07	1.068	0.22	357.75	TruStrain?
150	2550.000	50.00	72837	29363	0.403	1.2499E+07	1.069	0.12	360.19	TruStrain?
151	2567.000	50.00	73582	29540	0.401	1.2619E+07	1.069	0.18	364.13	TruStrain?
152	2584.000	50.00	74266	29699	0.4	1.273E+07	1.069	0.23	367.27	TruStrain?
153	2601.000	50.00	74797	29762	0.398	1.2812E+07	1.071	0.13	369.2	TruStrain?
154	2618.000	50.00	75483	29908	0.396	1.2922E+07	1.071	0.18	372.83	TruStrain?
155	2635.000	50.00	75890	29950	0.395	1.2985E+07	1.072	0.03	374.25	TruStrain?
156	2652.000	50.00	76432	30052	0.393	1.3071E+07	1.073	0.08	376.96	TruStrain?
157	2669.000	50.00	77026	30186	0.392	1.3167E+07	1.073	0.16	379.91	TruStrain?
158	2686.000	50.00	77660	30329	0.391	1.3269E+07	1.073	0.22	382.84	TruStrain?
159	2703.000	50.00	78160	30423	0.389	1.3349E+07	1.074	0.15	384.73	TruStrain?
160	2720.000	50.00	78472	30602	0.39	1.3405E+07	1.074	-0.01	386.6	TruStrain?
161	2737.000	50.00	79195	30631	0.387	1.3514E+07	1.074	0.17	389.93	TruStrain?
162	2754.000	50.00	79855	30786	0.386	1.3621E+07	1.074	0.23	392.99	TruStrain?
163	2771.000	50.00	80427	30871	0.384	1.3711E+07	1.076	0.15	395.15	TruStrain?
164	2788.000	50.00	81036	31005	0.383	1.3809E+07	1.076	0.21	398.43	TruStrain?
165	2805.000	50.00	81299	30914	0.38	1.3843E+07	1.077	0.02	398.74	TruStrain?
166	2822.000	50.00	82045	31149	0.38	1.3967E+07	1.078	0.08	403.02	TruStrain?
167	2839.000	50.00	82633	31289	0.379	1.4063E+07	1.078	0.14	405.76	TruStrain?
168	2856.000	50.00	83266	31426	0.377	1.4165E+07	1.078	0.19	408.69	TruStrain?
169	2873.000	50.00	82884	30877	0.373	1.4077E+07	1.079	0.02	405.5	TruStrain?
170	2890.000	50.00	84359	31619	0.375	1.4338E+07	1.079	0.18	413.73	TruStrain?
171	2907.000	50.00	84996	31758	0.374	1.4441E+07	1.079	0.22	416.65	TruStrain?
172	2924.000	50.00	85347	31780	0.372	1.4495E+07	1.081	0.02	417.32	TruStrain?
173	2941.000	50.00	85961	31909	0.371	1.4593E+07	1.081	0.11	421.08	TruStrain?
174	2958.000	50.00	86565	32043	0.37	1.4691E+07	1.081	0.16	423.88	TruStrain?
175	2975.000	50.00	87171	32169	0.369	1.4788E+07	1.081	0.19	426.68	TruStrain?
176	2992.000	50.00	87763	32302	0.368	1.4884E+07	1.081	0.22	429.42	TruStrain?
177	3009.000	50.00	88334	32406	0.367	1.4975E+07	1.081	0.18	431.82	TruStrain?
178	3026.000	50.00	88907	32506	0.366	1.5066E+07	1.082	0.10	434.61	TruStrain?
179	3043.000	50.00	89286	32555	0.365	1.5125E+07	1.083	0.06	436.18	TruStrain?
180	3060.000	50.00	89889	32670	0.363	1.5222E+07	1.083	0.12	439.19	TruStrain?
181	3077.000	50.00	90493	32785	0.362	1.5318E+07	1.083	0.15	441.96	TruStrain?
182	3094.000	50.00	91121	32908	0.361	1.5419E+07	1.083	0.16	444.89	TruStrain?
183	3111.000	50.00	91733	33029	0.36	1.5517E+07	1.083	0.17	447.73	TruStrain?
184	3128.000	50.00	92501	33163	0.359	1.564E+07	1.083	0.16	451.22	TruStrain?
185	3145.000	50.00	93122	33304	0.358	1.574E+07	1.083	0.17	454.13	TruStrain?
186	3162.000	50.00	93671	33416	0.357	1.5828E+07	1.083	0.19	456.71	TruStrain?
187	3179.000	50.00	93111	32796	0.352	1.5711E+07	1.084	0.02	452.72	TruStrain?
188	3196.000	50.00	94573	33524	0.354	1.5969E+07	1.084	0.09	460.48	TruStrain?
189	3213.000	50.00	95003	33622	0.354	1.6039E+07	1.084	0.13	462.78	TruStrain?
190	3230.000	50.00	95647	33769	0.353	1.6144E+07	1.084	0.17	465.79	TruStrain?
191	3247.000	50.00	96183	33915	0.353	1.6232E+07	1.084	0.19	468.33	TruStrain?
192	3264.000	50.00	96762	34017	0.352	1.6324E+07	1.084	0.21	470.95	TruStrain?
193	3281.000	50.00	97004	34017	0.351	1.636E+07	1.086	0.07	471.63	TruStrain?
194	3298.000	50.00	97473	34098	0.35	1.6435E+07	1.086	0.15	474.22	TruStrain?
195	3315.000	50.00	97988	34237	0.349	1.652E+07	1.086	0.21	476.65	TruStrain?
196	3332.000	50.00	98139	34314	0.35	1.6547E+07	1.087	0.00	476.81	TruStrain?
197	3349.000	50.00	98737	34344	0.348	1.6638E+07	1.087	0.14	480.05	TruStrain?
198	3366.000	50.00	99210	34453	0.347	1.6715E+07	1.087	0.19	482.26	TruStrain?
199	3383.000	50.00	99546	34554	0.347	1.6771E+07	1.088	0.00	483.55	TruStrain?
200	3400.000	50.00	99401	34275	0.345	1.6734E+07	1.089	0.09	482.87	TruStrain?
201	3417.000	50.00	1.0033E+05	34636	0.345	1.6893E+07	1.089	0.16	487.44	TruStrain?
202	3434.000	50.00	1.0085E+05	34749	0.345	1.6978E+07	1.089	0.22	489.84	TruStrain?
203	3451.000	50.00	1.0109E+05	34797	0.344	1.7016E+07	1.091	-0.05	490.19	TruStrain?
204	3468.000	50.00	1.0161E+05	34860	0.343	1.7096E+07	1.091	0.08	493.31	TruStrain?
205	3485.000	50.00	1.0212E+05	34974	0.342	1.7179E+07	1.091	0.13	495.7	TruStrain?
206	3502.000	50.00	1.0259E+05	35052	0.342	1.7255E+07	1.091	0.17	497.84	TruStrain?
207	3519.000	50.00	1.0307E+05	35153	0.341	1.7331E+07	1.091	0.20	500.04	TruStrain?
208	3536.000	50.00	1.0363E+05	35277	0.34	1.7423E+07	1.091	0.23	502.67	TruStrain?
209	3553.000	50.00	1.0384E+05	35282	0.34	1.7455E+07	1.092	0.03	502.87	TruStrain?
210	3570.000	50.00	1.0441E+05	35372	0.339	1.7545E+07	1.092	0.02	505.96	TruStrain?
211	3587.000	50.00	1.0485E+05	35412	0.338	1.7613E+07	1.093	0.10	508.23	TruStrain?
212	3604.000	50.00	1.0532E+05	35516	0.337	1.7689E+07	1.093	0.13	510.38	TruStrain?
213	3621.000	50.00	1.0576E+05	35601	0.337	1.7761E+07	1.093	0.16	512.44	TruStrain?
214	3638.000	50.00	1.0623E+05	35713	0.336	1.7836E+07	1.093	0.18	514.6	TruStrain?
215	3655.000	50.00	1.0672E+05	35790	0.335	1.7914E+07	1.093	0.21	516.85	TruStrain?
216	3672.000	50.00	1.0694E+05	35810	0.335	1.795E+07	1.094	0.02	517.43	TruStrain?
217	3689.000	50.00	1.0743E+05	35907	0.334	1.8028E+07	1.094	0.15	520.15	TruStrain?
218	3706.000	50.00	1.0788E+05	35993	0.334	1.8101E+07	1.094	0.19	522.22	TruStrain?
219	3723.000	50.00	1.0836E+05	36063	0.333	1.8175E+07	1.094	0.21	524.39	TruStrain?
220	3740.000	50.00	1.0887E+05	36119	0.332	1.8256E+07	1.094	0.21	526.71	TruStrain?
221	3757.000	50.00	1.094E+05	36248	0.331	1.8342E+07	1.094	0.19	529.25	TruStrain?
222	3774.000	50.00	1.0998E+05	36339	0.33	1.8435E+07	1.094	0.18	531.85	TruStrain?
223	3791.000	49.99	1.1067E+05	36442	0.329	1.8545E+07	1.094	0.15	535.03	TruStrain?
224	3808.000	50.00	1.1112E+05	36537	0.329	1.8617E+07	1.094	0.16	537.17	TruStrain?
225	3825.000	50.00	1.1154E+05	36640	0.329	1.8685E+07	1.094	0.18	539.15	TruStrain?
226	3842.000	50.00	1.1195E+05	36684	0.328	1.875E+07	1.094	0.19	540.98	TruStrain?
227	3859.000	50.00	1.1243E+05	36783	0.327	1.8827E+07	1.094	0.18	543.19	TruStrain?
228	3876.000	50.00	1.1287E+05	36850	0.326	1.8897E+07	1.094	0.19	545.2	TruStrain?
229	3893.000	50.00	1.1326E+05	36946	0.326	1.896E+07	1.094	0.23	547.01	TruStrain?
230	3910.000	50.00	1.1348E+05	36948	0.326	1.8994E+07	1.095	0.09	547.46	TruStrain?
231	3927.000	50.00	1.1388E+05	37043	0.325	1.9059E+07	1.095	0.14	549.9	TruStrain?
232	3944.000	50.00	1.1425E+05	37083	0.325	1.9118E+07	1.095	0.18	551.61	TruStrain?
233	3961.000	50.00	1.1456E+05	37159	0.324	1.9169E+07	1.095	0.22	553.01	TruStrain?
234	3978.000	50.00	1.1477E+05	37140	0.324	1.9199E+07	1.096	0.15	553.58	TruStrain?
235	3995.000	50.00	1.1508E+05	37219	0.323	1.9249E+07	1.096	0.22	555.38	TruStrain?
236	4012.000	50.00	1.1516E+05	37212	0.323	1.9261E+07	1.097	0.04	555.29	TruStrain?
237	4029.000	50.00	1.1552E+05	37289	0.323	1.932E+07	1.097	0.14	557.45	TruStrain?
238	4046.000	50.00	1.159E+05	37344	0.322	1.938E+07	1.097	0.20	559.17	TruStrain?
239	4063.000	50.00	1.1614E+05	37368	0.322	1.9417E+07	1.098	0.04	559.62	TruStrain?
240	4080.000	50.00	1.1649E+05	37414	0.321	1.9473E+07	1.098	0.11	561.9	TruStrain?
241	4097.000	50.00	1.1687E+05	37498	0.321	1.9534E+07	1.098	0.14	563.62	TruStrain?
242	4114.000	50.00	1.1731E+05	37580	0.32	1.9606E+07	1.098	0.16	565.71	TruStrain?
243	4131.000	50.00	1.1767E+05	37645	0.32	1.9663E+07	1.098	0.20	567.35	TruStrain?
244	4148.000	50.00	1.1801E+05	37716	0.32	1.9717E+07	1.098	0.22	568.84	TruStrain?
245	4165.000	50.00	1.1824E+05	37735	0.319	1.9753E+07	1.099	0.14	569.64	TruStrain?
246	4182.000	50.00	1.1872E+05	37831	0.319	1.9831E+07	1.099	0.19	572.19	TruStrain?
247	4199.000	50.00	1.1909E+05	37888	0.318	1.9889E+07	1.099	0.22	573.86	TruStrain?
248	4216.000	50.00	1.1927E+05	37912	0.318	1.9918E+07	1.100	-0.01	573.97	TruStrain?
249	4233.000	50.00	1.1971E+05	37968	0.317	1.9988E+07	1.100	0.11	576.75	TruStrain?
250	4250.000	50.00	1.2009E+05	38021	0.317	2.0049E+07	1.100	0.14	578.5	TruStrain?
251	4267.000	50.00	1.2043E+05	38090	0.316	2.0103E+07	1.100	0.18	580	TruStrain?
252	4284.000	50.00	1.2074E+05	38143	0.316	2.0152E+07	1.100	0.21	581.43	TruStrain?
253	4301.000	50.00	1.2091E+05	38162	0.316	2.018E+07	1.101	0.05	581.86	TruStrain?
254	4318.000	50.00	1.2124E+05	38206	0.315	2.0231E+07	1.101	0.14	583.77	TruStrain?
255	4335.000	50.00	1.2156E+05	38267	0.315	2.0282E+07	1.101	0.20	585.19	TruStrain?
256	4352.000	50.00	1.2187E+05	38326	0.314	2.0332E+07	1.101	0.23	586.63	TruStrain?
257	4369.000	50.00	1.2199E+05	38301	0.314	2.0349E+07	1.102	0.07	586.54	TruStrain?
258	4386.000	50.00	1.2238E+05	38368	0.314	2.0412E+07	1.102	0.11	588.99	TruStrain?
259	4403.000	50.00	1.2278E+05	38470	0.313	2.0478E+07	1.102	0.11	590.85	TruStrain?
260	4420.000	50.00	1.2322E+05	38500	0.312	2.0546E+07	1.102	0.10	592.84	TruStrain?
261	4437.000	50.00	1.237E+05	38572	0.312	2.0622E+07	1.102	0.09	595.02	TruStrain?
262	4454.000	50.00	1.2416E+05	38629	0.311	2.0695E+07	1.102	0.08	597.1	TruStrain?
263	4471.000	50.00	1.2449E+05	38727	0.311	2.075E+07	1.102	0.09	598.72	TruStrain?
264	4488.000	50.00	1.2476E+05	38768	0.311	2.0793E+07	1.102	0.12	600.01	TruStrain?
265	4505.000	50.00	1.2508E+05	38823	0.31	2.0843E+07	1.102	0.13	601.42	TruStrain?
266	4522.000	50.00	1.2545E+05	38895	0.31	2.0903E+07	1.102	0.13	603.15	TruStrain?
267	4539.000	50.00	1.2579E+05	38963	0.31	2.0958E+07	1.102	0.15	604.67	TruStrain?
268	4556.000	50.00	1.2617E+05	39030	0.309	2.102E+07	1.102	0.17	606.5	TruStrain?
269	4573.000	50.00	1.2644E+05	39098	0.309	2.1064E+07	1.102	0.18	607.72	TruStrain?
270	4590.000	50.00	1.2672E+05	39138	0.309	2.1109E+07	1.102	0.21	609.04	TruStrain?
271	4607.000	50.00	1.2681E+05	39095	0.308	2.1119E+07	1.103	0.16	609	TruStrain?
272	4624.000	50.00	1.2703E+05	39161	0.308	2.1157E+07	1.103	0.22	610.4	TruStrain?
273	4641.000	50.00	1.2721E+05	39172	0.308	2.1183E+07	1.104	0.10	610.49	TruStrain?
274	4658.000	50.00	1.2743E+05	39197	0.308	2.122E+07	1.104	0.16	612.23	TruStrain?
275	4675.000	50.00	1.2768E+05	39245	0.307	2.1259E+07	1.104	0.20	613.4	TruStrain?
276	4692.000	50.00	1.2803E+05	39337	0.307	2.1316E+07	1.104	0.22	615.01	TruStrain?
277	4709.000	50.00	1.2814E+05	39321	0.307	2.1333E+07	1.105	0.03	614.79	TruStrain?
278	4726.000	50.00	1.2833E+05	39323	0.306	2.1361E+07	1.105	0.15	616.35	TruStrain?
279	4743.000	50.00	1.2863E+05	39392	0.306	2.141E+07	1.105	0.20	617.76	TruStrain?
280	4760.000	50.00	1.2889E+05	39446	0.306	2.1452E+07	1.105	0.23	618.95	TruStrain?
281	4777.000	50.00	1.29E+05	39413	0.306	2.1468E+07	1.106	0.10	619.04	TruStrain?
282	4794.000	50.00	1.2927E+05	39471	0.305	2.1511E+07	1.106	0.15	620.65	TruStrain?
283	4811.000	50.00	1.295E+05	39512	0.305	2.1549E+07	1.106	0.18	621.8	TruStrain?
284	4828.000	50.00	1.2992E+05	39581	0.305	2.1616E+07	1.106	0.19	623.65	TruStrain?
285	4845.000	50.00	1.302E+05	39626	0.304	2.1661E+07	1.106	0.20	624.94	TruStrain?
286	4862.000	50.00	1.3054E+05	39687	0.304	2.1715E+07	1.106	0.22	626.53	TruStrain?
287	4879.000	50.00	1.3024E+05	39695	0.305	2.167E+07	1.107	-0.03	624.48	TruStrain?
288	4896.000	50.00	1.308E+05	39699	0.304	2.1755E+07	1.107	0.08	627.71	TruStrain?
289	4913.000	50.00	1.311E+05	39743	0.303	2.1803E+07	1.107	0.13	629.08	TruStrain?
290	4930.000	50.00	1.3137E+05	39791	0.303	2.1846E+07	1.107	0.16	630.37	TruStrain?
291	4947.000	50.00	1.3163E+05	39851	0.303	2.1889E+07	1.107	0.19	631.59	TruStrain?
292	4964.000	50.00	1.3186E+05	39890	0.303	2.1926E+07	1.107	0.21	632.62	TruStrain?
293	4981.000	50.00	1.3204E+05	39925	0.302	2.1955E+07	1.108	0.03	632.9	TruStrain?
294	4998.000	50.00	1.3236E+05	39934	0.302	2.2003E+07	1.108	0.07	634.88	TruStrain?
295	5015.000	50.00	1.3258E+05	39960	0.301	2.2039E+07	1.108	0.11	635.9	TruStrain?
296	5032.000	50.00	1.328E+05	39986	0.301	2.2073E+07	1.108	0.15	636.92	TruStrain?
297	5049.000	50.00	1.3301E+05	40040	0.301	2.2108E+07	1.108	0.16	637.85	TruStrain?
298	5066.000	50.00	1.3338E+05	40093	0.301	2.2166E+07	1.108	0.15	639.57	TruStrain?
299	5083.000	50.00	1.3371E+05	40149	0.3	2.2219E+07	1.108	0.13	641.08	TruStrain?
300	5100.000	50.00	1.341E+05	40254	0.3	2.2283E+07	1.108	0.11	643	TruStrain?
301	5117.000	50.00	1.344E+05	40264	0.3	2.233E+07	1.108	0.09	644.27	TruStrain?
302	5134.000	50.00	1.3472E+05	40290	0.299	2.2379E+07	1.108	0.11	645.67	TruStrain?
303	5151.000	50.00	1.3494E+05	40328	0.299	2.2415E+07	1.108	0.12	646.76	TruStrain?
304	5168.000	50.00	1.3524E+05	40360	0.298	2.2462E+07	1.108	0.13	648.13	TruStrain?
305	5185.000	50.00	1.3546E+05	40426	0.298	2.2499E+07	1.108	0.15	649.13	TruStrain?
306	5202.000	49.99	1.3576E+05	40501	0.298	2.2547E+07	1.108	0.14	650.51	TruStrain?
307	5219.000	50.00	1.3612E+05	40545	0.298	2.2604E+07	1.108	0.16	652.18	TruStrain?
308	5236.000	50.00	1.3629E+05	40571	0.298	2.2632E+07	1.108	0.21	652.94	TruStrain?
309	5253.000	50.00	1.3577E+05	40346	0.297	2.2542E+07	1.109	0.17	649.98	TruStrain?
310	5270.000	50.00	1.3645E+05	40564	0.297	2.2656E+07	1.109	0.22	653.63	TruStrain?
311	5287.000	50.00	1.3664E+05	40621	0.297	2.2688E+07	1.110	0.05	653.73	TruStrain?
312	5304.000	50.00	1.3696E+05	40641	0.297	2.2737E+07	1.110	0.06	656.15	TruStrain?
313	5321.000	50.00	1.3694E+05	40618	0.297	2.2734E+07	1.110	0.13	655.98	TruStrain?
314	5338.000	50.00	1.371E+05	40642	0.296	2.2759E+07	1.110	0.19	656.63	TruStrain?
315	5355.000	50.00	1.3726E+05	40661	0.296	2.2784E+07	1.110	0.20	657.32	TruStrain?
316	5372.000	50.00	1.3744E+05	40725	0.296	2.2815E+07	1.110	0.22	658.24	TruStrain?
317	5389.000	50.00	1.3752E+05	40684	0.296	2.2825E+07	1.111	0.06	657.82	TruStrain?
318	5406.000	50.00	1.3763E+05	40710	0.296	2.2842E+07	1.111	0.12	659.11	TruStrain?
319	5423.000	50.00	1.3786E+05	40763	0.296	2.2881E+07	1.111	0.15	660.24	TruStrain?
320	5440.000	50.00	1.3803E+05	40767	0.295	2.2906E+07	1.111	0.19	660.89	TruStrain?
321	5457.000	50.00	1.3832E+05	40813	0.295	2.2953E+07	1.111	0.21	662.25	TruStrain?
322	5474.000	50.00	1.3847E+05	40833	0.295	2.2976E+07	1.111	0.22	662.89	TruStrain?
323	5491.000	50.00	1.3851E+05	40827	0.295	2.2982E+07	1.112	0.06	662.78	TruStrain?
324	5508.000	50.00	1.3869E+05	40834	0.294	2.301E+07	1.112	0.13	663.93	TruStrain?
325	5525.000	50.00	1.3894E+05	40861	0.294	2.3049E+07	1.112	0.17	665.04	TruStrain?
326	5542.000	50.00	1.3914E+05	40900	0.294	2.3081E+07	1.112	0.19	665.95	TruStrain?
327	5559.000	50.00	1.3931E+05	40940	0.294	2.311E+07	1.112	0.22	666.73	TruStrain?
328	5576.000	50.00	1.3944E+05	40922	0.293	2.3128E+07	1.113	0.10	666.98	TruStrain?
329	5593.000	50.00	1.396E+05	40965	0.293	2.3155E+07	1.113	0.14	668.09	TruStrain?
330	5610.000	50.00	1.3977E+05	40974	0.293	2.3182E+07	1.113	0.16	668.89	TruStrain?
331	5627.000	50.00	1.3991E+05	40980	0.293	2.3204E+07	1.113	0.19	669.47	TruStrain?
332	5644.000	50.00	1.4014E+05	41019	0.293	2.324E+07	1.113	0.20	670.58	TruStrain?
333	5661.000	50.00	1.4043E+05	41082	0.293	2.3287E+07	1.113	0.21	671.93	TruStrain?
334	5678.000	50.00	1.4061E+05	41114	0.292	2.3316E+07	1.113	0.22	672.71	TruStrain?
335	5695.000	50.00	1.409E+05	41186	0.292	2.3363E+07	1.113	0.11	673.9	TruStrain?
336	5712.000	50.00	1.4103E+05	41174	0.292	2.3383E+07	1.114	0.07	674.3	TruStrain?
337	5729.000	50.00	1.4131E+05	41211	0.292	2.3427E+07	1.114	0.06	675.86	TruStrain?
338	5746.000	50.00	1.4172E+05	41248	0.291	2.3491E+07	1.114	0.04	677.75	TruStrain?
339	5763.000	50.00	1.4195E+05	41290	0.291	2.3529E+07	1.114	0.04	678.9	TruStrain?
340	5780.000	50.00	1.4224E+05	41336	0.291	2.3575E+07	1.114	0.05	680.21	TruStrain?
341	5797.000	50.00	1.4234E+05	41323	0.29	2.3589E+07	1.114	0.06	680.71	TruStrain?
342	5814.000	50.00	1.425E+05	41347	0.29	2.3615E+07	1.114	0.07	681.39	TruStrain?
343	5831.000	50.00	1.4269E+05	41387	0.29	2.3646E+07	1.114	0.08	682.3	TruStrain?
344	5848.000	50.00	1.4293E+05	41405	0.29	2.3683E+07	1.114	0.11	683.46	TruStrain?
345	5865.000	50.00	1.4302E+05	41463	0.29	2.3699E+07	1.114	0.13	683.83	TruStrain?
346	5882.000	50.00	1.4333E+05	41540	0.29	2.375E+07	1.114	0.12	685.27	TruStrain?
347	5899.000	50.00	1.4355E+05	41547	0.289	2.3784E+07	1.114	0.12	686.25	TruStrain?
348	5916.000	50.00	1.4367E+05	41530	0.289	2.3802E+07	1.114	0.15	686.71	TruStrain?
349	5933.000	50.00	1.4369E+05	41555	0.289	2.3806E+07	1.114	0.18	686.85	TruStrain?
350	5950.000	50.00	1.4375E+05	41538	0.289	2.3815E+07	1.114	0.22	687.11	TruStrain?
351	5967.000	50.00	1.4349E+05	41564	0.29	2.3777E+07	1.115	-0.01	685.74	TruStrain?
352	5984.000	50.00	1.4383E+05	41545	0.289	2.3827E+07	1.115	0.09	687.08	TruStrain?
353	6001.000	50.00	1.4417E+05	41581	0.288	2.388E+07	1.115	0.11	689.02	TruStrain?
354	6018.000	50.00	1.4411E+05	41601	0.289	2.3872E+07	1.115	0.16	688.85	TruStrain?
355	6035.000	50.00	1.4422E+05	41587	0.288	2.3888E+07	1.115	0.20	689.22	TruStrain?
356	6052.000	50.00	1.4433E+05	41610	0.288	2.3906E+07	1.115	0.19	689.63	TruStrain?
357	6069.000	50.00	1.4435E+05	41583	0.288	2.3908E+07	1.116	0.11	689.81	TruStrain?
358	6086.000	50.00	1.4446E+05	41597	0.288	2.3925E+07	1.116	0.17	690.33	TruStrain?
359	6103.000	49.99	1.4472E+05	41635	0.288	2.3967E+07	1.116	0.14	691.46	TruStrain?
360	6120.000	50.00	1.4517E+05	41749	0.288	2.4041E+07	1.116	0.14	693.69	TruStrain?
361	6137.000	50.00	1.4519E+05	41724	0.287	2.4043E+07	1.116	0.16	693.7	TruStrain?
362	6154.000	50.00	1.4558E+05	41769	0.287	2.4104E+07	1.116	0.16	695.48	TruStrain?
363	6171.000	50.00	1.4564E+05	41769	0.287	2.4114E+07	1.116	0.15	695.83	TruStrain?
364	6188.000	50.00	1.458E+05	41838	0.287	2.4142E+07	1.116	0.16	696.62	TruStrain?
365	6205.000	50.00	1.4593E+05	41816	0.287	2.416E+07	1.116	0.20	697.13	TruStrain?
366	6222.000	50.00	1.4606E+05	41826	0.286	2.418E+07	1.116	0.23	697.57	TruStrain?
367	6239.000	50.00	1.4611E+05	41871	0.287	2.419E+07	1.117	-0.01	697.3	TruStrain?
368	6256.000	50.00	1.4613E+05	41841	0.286	2.4192E+07	1.117	0.07	698.06	TruStrain?
369	6273.000	50.00	1.4618E+05	41870	0.286	2.4201E+07	1.117	0.11	698.3	TruStrain?
