# Supplementary material for: Effect of components on the curing of glycidyl azide polymer spherical propellant through rheological method
Source: R Soc Open Sci. 2018 Oct 24;5(10):181282. doi: 10.1098/rsos.181282 (PMC6227934; doi:10.1098/rsos.181282)
Supplement: Raw data in text format [file rsos181282supp1.zip › rawdata/D-55.txt]

No	Time	Temperature	Storage Modulus	Loss Modulus	Loss Factor	Composite Viscosity	Gap	Normal Force	Torque	State
	[s]	[��C]	[Pa]	[Pa]	[1]	[mPa��s]	[mm]	[N]	[��N��m]
1	15.000	28.17	694.44	189.22	0.272	1.1455E+05	0.992	0.09	3.3311	TruStrain?
2	30.000	43.51	641.3	211.8	0.33	1.0749E+05	0.982	0.08	3.1408	TruStrain?
3	45.000	54.68	366.54	154.51	0.422	63308	0.974	0.04	1.8398	TruStrain?
4	60.000	54.64	335.24	119.85	0.358	56662	0.974	0.04	1.6354	TruStrain?
5	75.000	54.67	277.72	153.65	0.553	50515	0.974	0.03	1.4576	TruStrain?
6	90.000	54.73	164.59	121	0.735	32512	0.974	0.02	0.93909	TruStrain?
7	105.000	54.79	176.77	129.75	0.734	34899	0.974	0.02	1.0071	TruStrain?
8	120.000	54.83	203.99	161.96	0.794	41454	0.974	0.02	1.196	TruStrain?
9	135.000	54.87	240.57	208.47	0.867	50664	0.974	0.02	1.462	TruStrain?
10	150.000	54.90	287.21	262.17	0.913	61890	0.974	0.02	1.786	TruStrain?
11	165.000	54.92	375.3	327.44	0.872	79268	0.974	0.02	2.2865	TruStrain?
12	180.000	54.94	467.91	423.98	0.906	1.005E+05	0.974	0.02	2.9004	TruStrain?
13	195.000	54.96	587.3	533.1	0.908	1.2624E+05	0.974	0.02	3.6423	TruStrain?
14	210.000	54.96	734.3	670.81	0.914	1.5829E+05	0.974	0.02	4.5677	TruStrain?
15	225.000	54.97	921.24	828.21	0.899	1.9716E+05	0.974	0.02	5.6892	TruStrain?
16	240.000	54.98	1140.3	1013.9	0.889	2.4285E+05	0.974	0.02	7.0085	TruStrain?
17	255.000	54.98	1357.8	1203.8	0.887	2.888E+05	0.974	0.03	8.334	TruStrain?
18	270.000	54.99	1641	1443.4	0.88	3.4782E+05	0.974	0.03	10.037	TruStrain?
19	285.000	54.99	1973.9	1741.2	0.882	4.1891E+05	0.974	0.03	12.088	TruStrain?
20	300.000	54.99	2343.8	2054.6	0.877	4.9606E+05	0.974	0.04	14.314	TruStrain?
21	315.000	55.00	2755.2	2400.4	0.871	5.8158E+05	0.974	0.04	16.781	TruStrain?
22	330.000	55.00	3216.8	2774.4	0.862	6.7608E+05	0.974	0.04	19.508	TruStrain?
23	345.000	55.00	3742.2	3191.6	0.853	7.8279E+05	0.974	0.05	22.587	TruStrain?
24	360.000	55.00	4307.8	3633.9	0.844	8.9697E+05	0.974	0.06	25.881	TruStrain?
25	375.000	55.00	4900.7	4113.1	0.839	1.0183E+06	0.974	0.07	29.383	TruStrain?
26	390.000	55.00	5560.6	4625	0.832	1.1511E+06	0.974	0.08	33.215	TruStrain?
27	405.000	55.00	6252.9	5162.3	0.826	1.2905E+06	0.974	0.09	37.238	TruStrain?
28	420.000	55.00	7013	5745.9	0.819	1.4429E+06	0.974	0.11	41.635	TruStrain?
29	435.000	55.00	7830.6	6355.9	0.812	1.6051E+06	0.974	0.13	46.314	TruStrain?
30	450.000	55.00	8673.6	6994	0.806	1.7733E+06	0.974	0.16	51.167	TruStrain?
31	465.000	55.00	9571.6	7650.1	0.799	1.9502E+06	0.974	0.19	56.267	TruStrain?
32	480.000	55.00	10442	8288.3	0.794	2.1218E+06	0.974	0.23	61.217	TruStrain?
33	495.000	55.00	10509	8214	0.782	2.1228E+06	0.979	0.00	60.949	TruStrain?
34	510.000	55.00	11049	8453.7	0.765	2.2142E+06	0.983	0.09	63.73	TruStrain?
35	525.000	55.00	11720	9134.1	0.779	2.3648E+06	0.987	0.04	67.901	TruStrain?
36	540.000	55.00	11970	9110.5	0.761	2.3941E+06	0.991	0.03	68.731	TruStrain?
37	555.000	55.00	13644	10080	0.739	2.6998E+06	0.994	0.17	77.676	TruStrain?
38	570.000	55.00	14318	10469	0.731	2.8229E+06	0.999	0.10	81.045	TruStrain?
39	585.000	55.00	15210	10980	0.722	2.9856E+06	1.004	0.06	85.724	TruStrain?
40	600.000	55.00	16215	11442	0.706	3.1585E+06	1.008	0.12	90.763	TruStrain?
41	615.000	55.00	17027	12016	0.706	3.3167E+06	1.012	0.07	95.229	TruStrain?
42	630.000	55.00	18054	12412	0.687	3.4869E+06	1.017	0.16	100.12	TruStrain?
43	645.000	55.00	18550	12514	0.675	3.5613E+06	1.022	0.06	102.2	TruStrain?
44	660.000	55.00	19575	13215	0.675	3.759E+06	1.027	0.01	107.93	TruStrain?
45	675.000	55.00	20874	13839	0.663	3.9861E+06	1.030	0.14	114.65	TruStrain?
46	690.000	55.00	21779	14298	0.656	4.1465E+06	1.035	0.12	119.17	TruStrain?
47	705.000	55.00	22568	14507	0.643	4.2699E+06	1.039	0.08	122.72	TruStrain?
48	720.000	55.00	23635	15053	0.637	4.4598E+06	1.043	0.16	128.14	TruStrain?
49	735.000	55.00	24499	15339	0.626	4.6004E+06	1.047	0.16	132.26	TruStrain?
50	750.000	55.00	25381	15706	0.619	4.7505E+06	1.052	0.16	136.47	TruStrain?
51	765.000	55.00	26136	15952	0.61	4.8733E+06	1.057	0.06	140.01	TruStrain?
52	780.000	55.00	27275	16482	0.604	5.072E+06	1.059	0.21	145.95	TruStrain?
53	795.000	55.00	28233	16891	0.598	5.2363E+06	1.064	0.07	150.44	TruStrain?
54	810.000	55.00	29164	17178	0.589	5.3869E+06	1.067	0.23	155.04	TruStrain?
55	825.000	55.00	29866	17355	0.581	5.4977E+06	1.072	0.14	157.84	TruStrain?
56	840.000	55.00	30643	17645	0.576	5.6277E+06	1.077	0.04	161.67	TruStrain?
57	855.000	55.00	31645	17981	0.568	5.7927E+06	1.081	0.08	166.47	TruStrain?
58	870.000	55.00	32661	18270	0.559	5.9561E+06	1.084	0.07	171.3	TruStrain?
59	885.000	55.00	33370	18423	0.552	6.0666E+06	1.087	0.12	174.36	TruStrain?
60	900.000	55.00	34491	18816	0.546	6.2531E+06	1.090	0.14	179.98	TruStrain?
61	915.000	55.00	35355	19099	0.54	6.3955E+06	1.094	0.11	183.96	TruStrain?
62	930.000	55.00	36175	19194	0.531	6.5176E+06	1.097	0.09	187.41	TruStrain?
63	945.000	55.00	37273	19519	0.524	6.6963E+06	1.099	0.16	192.88	TruStrain?
64	960.000	55.00	38232	19790	0.518	6.8517E+06	1.102	0.20	197.23	TruStrain?
65	975.000	55.00	39070	19998	0.512	6.9854E+06	1.105	0.17	200.97	TruStrain?
66	990.000	55.00	39981	20244	0.506	7.1324E+06	1.107	0.13	205.3	TruStrain?
67	1005.000	55.00	40728	20408	0.501	7.2503E+06	1.111	0.15	208.81	TruStrain?
68	1020.000	55.00	41476	20552	0.496	7.3671E+06	1.113	0.17	212.08	TruStrain?
69	1035.000	55.00	42281	20769	0.491	7.4973E+06	1.115	0.22	215.91	TruStrain?
70	1050.000	55.00	42984	20909	0.486	7.6076E+06	1.118	0.22	218.87	TruStrain?
71	1065.000	55.00	43122	20812	0.483	7.6206E+06	1.122	0.03	218.91	TruStrain?
72	1080.000	55.00	44371	21202	0.478	7.8267E+06	1.124	0.21	225.56	TruStrain?
73	1095.000	55.00	44937	21265	0.473	7.9123E+06	1.128	0.11	227.48	TruStrain?
74	1110.000	55.00	45708	21456	0.469	8.0362E+06	1.129	0.22	231.58	TruStrain?
75	1125.000	55.00	46213	21584	0.467	8.1177E+06	1.134	-0.01	233.36	TruStrain?
76	1140.000	55.00	46911	21625	0.461	8.2212E+06	1.137	0.04	236.59	TruStrain?
77	1155.000	55.00	47632	21798	0.458	8.337E+06	1.139	0.13	240.13	TruStrain?
78	1170.000	55.00	48370	21951	0.454	8.454E+06	1.141	0.20	243.51	TruStrain?
79	1185.000	55.00	49039	22067	0.45	8.5586E+06	1.143	0.19	246.4	TruStrain?
80	1200.000	55.00	49621	22140	0.446	8.6479E+06	1.147	0.09	248.62	TruStrain?
81	1215.000	55.00	50309	22323	0.444	8.7597E+06	1.149	0.08	252.22	TruStrain?
82	1230.000	55.00	50963	22390	0.439	8.8593E+06	1.151	0.09	255.12	TruStrain?
83	1245.000	55.00	51725	22593	0.437	8.9833E+06	1.153	0.10	258.74	TruStrain?
84	1260.000	55.00	52444	22723	0.433	9.0965E+06	1.154	0.15	262.16	TruStrain?
85	1275.000	55.00	53153	22866	0.43	9.2092E+06	1.157	0.14	265.16	TruStrain?
86	1290.000	55.00	53799	22994	0.427	9.3117E+06	1.159	0.13	268.22	TruStrain?
87	1305.000	55.00	54513	23147	0.425	9.4258E+06	1.161	0.14	271.53	TruStrain?
88	1320.000	55.00	55106	23247	0.422	9.5189E+06	1.162	0.14	274.16	TruStrain?
89	1335.000	55.00	55808	23404	0.419	9.6316E+06	1.164	0.18	277.59	TruStrain?
90	1350.000	55.00	56469	23533	0.417	9.7365E+06	1.165	0.21	280.59	TruStrain?
91	1365.000	55.00	57101	23650	0.414	9.8366E+06	1.167	0.18	283.2	TruStrain?
92	1380.000	55.00	57761	23774	0.412	9.9412E+06	1.169	0.20	286.52	TruStrain?
93	1395.000	55.00	58378	23884	0.409	1.0039E+07	1.171	0.15	288.96	TruStrain?
94	1410.000	55.00	59030	24018	0.407	1.0143E+07	1.172	0.14	292.29	TruStrain?
95	1425.000	55.00	59744	24170	0.405	1.0257E+07	1.174	0.13	295.61	TruStrain?
96	1440.000	55.00	59985	24085	0.402	1.0288E+07	1.176	0.03	296.2	TruStrain?
97	1455.000	55.00	60902	24361	0.4	1.044E+07	1.177	0.12	300.93	TruStrain?
98	1470.000	55.00	61574	24507	0.398	1.0547E+07	1.177	0.23	304.31	TruStrain?
99	1485.000	55.00	62197	24627	0.396	1.0647E+07	1.179	0.21	306.85	TruStrain?
100	1500.000	55.00	62805	24733	0.394	1.0743E+07	1.181	0.18	309.44	TruStrain?
101	1515.000	55.00	63420	24859	0.392	1.0841E+07	1.182	0.17	312.49	TruStrain?
102	1530.000	55.00	63975	24957	0.39	1.0929E+07	1.183	0.17	315.01	TruStrain?
103	1545.000	55.00	64553	25083	0.389	1.1022E+07	1.185	0.02	317.35	TruStrain?
104	1560.000	55.00	65209	25209	0.387	1.1127E+07	1.186	0.15	321.03	TruStrain?
105	1575.000	55.00	65942	25344	0.384	1.1243E+07	1.186	0.20	324.41	TruStrain?
106	1590.000	55.00	66681	25521	0.383	1.1363E+07	1.186	0.24	327.87	TruStrain?
107	1605.000	55.00	67300	25600	0.38	1.146E+07	1.188	0.11	329.96	TruStrain?
108	1620.000	55.00	67897	25705	0.379	1.1555E+07	1.188	0.18	333.35	TruStrain?
109	1635.000	55.00	68510	25835	0.377	1.1653E+07	1.188	0.23	336.23	TruStrain?
110	1650.000	55.00	69079	25949	0.376	1.1744E+07	1.189	0.15	338.51	TruStrain?
111	1665.000	54.99	69717	26068	0.374	1.1846E+07	1.189	0.20	341.78	TruStrain?
112	1680.000	55.00	70130	26115	0.372	1.191E+07	1.191	0.02	343.13	TruStrain?
113	1695.000	55.00	70823	26268	0.371	1.2022E+07	1.192	0.15	346.85	TruStrain?
114	1710.000	55.00	71257	26357	0.37	1.2092E+07	1.192	0.23	348.87	TruStrain?
115	1725.000	55.00	71581	26391	0.369	1.2142E+07	1.194	0.12	349.75	TruStrain?
116	1740.000	55.00	71991	26489	0.368	1.2209E+07	1.194	0.23	352.22	TruStrain?
117	1755.000	55.00	72399	26545	0.367	1.2273E+07	1.196	0.20	353.54	TruStrain?
118	1770.000	55.00	72780	26600	0.365	1.2333E+07	1.197	0.12	355.2	TruStrain?
119	1785.000	55.00	73264	26708	0.365	1.2411E+07	1.197	0.21	358.06	TruStrain?
120	1800.000	55.00	73672	26783	0.364	1.2476E+07	1.199	0.19	359.59	TruStrain?
121	1815.000	55.00	74086	26852	0.362	1.2542E+07	1.201	0.10	361.36	TruStrain?
122	1830.000	55.00	74585	26934	0.361	1.2621E+07	1.201	0.19	364.12	TruStrain?
123	1845.000	55.00	74953	26988	0.36	1.2679E+07	1.202	0.07	365.38	TruStrain?
124	1860.000	55.00	75366	27076	0.359	1.2746E+07	1.202	0.19	367.73	TruStrain?
125	1875.000	55.00	75770	27145	0.358	1.281E+07	1.204	0.13	369.21	TruStrain?
126	1890.000	55.00	76066	27225	0.358	1.2858E+07	1.205	0.00	370.7	TruStrain?
127	1905.000	55.00	76473	27247	0.356	1.292E+07	1.206	0.13	372.62	TruStrain?
128	1920.000	55.00	76872	27332	0.356	1.2985E+07	1.206	0.21	374.65	TruStrain?
129	1935.000	55.00	77298	27400	0.354	1.3052E+07	1.208	0.13	376.06	TruStrain?
130	1950.000	55.00	77687	27474	0.354	1.3115E+07	1.208	0.22	378.38	TruStrain?
131	1965.000	55.00	78081	27524	0.353	1.3176E+07	1.209	0.13	379.81	TruStrain?
132	1980.000	55.00	78472	27597	0.352	1.3239E+07	1.209	0.21	381.96	TruStrain?
133	1995.000	55.00	78888	27673	0.351	1.3305E+07	1.212	0.06	383.15	TruStrain?
134	2010.000	55.00	79259	27721	0.35	1.3364E+07	1.212	0.16	385.57	TruStrain?
135	2025.000	55.00	79651	27801	0.349	1.3427E+07	1.212	0.22	387.39	TruStrain?
136	2040.000	55.00	80060	27870	0.348	1.3492E+07	1.213	0.11	388.94	TruStrain?
137	2055.000	55.00	80479	27902	0.347	1.3557E+07	1.213	0.19	391.14	TruStrain?
138	2070.000	55.00	80824	27978	0.346	1.3612E+07	1.213	0.23	392.74	TruStrain?
139	2085.000	55.00	81244	28054	0.345	1.368E+07	1.215	0.13	394.08	TruStrain?
140	2100.000	55.00	81616	28106	0.344	1.3738E+07	1.215	0.19	396.38	TruStrain?
141	2115.000	55.00	81807	28084	0.343	1.3766E+07	1.216	0.03	396.93	TruStrain?
142	2130.000	55.00	82306	28219	0.343	1.3848E+07	1.217	0.13	399.36	TruStrain?
143	2145.000	55.00	82612	28285	0.342	1.3897E+07	1.217	0.20	400.96	TruStrain?
144	2160.000	55.00	83038	28363	0.342	1.3966E+07	1.217	0.23	402.93	TruStrain?
145	2175.000	55.00	83360	28376	0.34	1.4015E+07	1.219	0.03	403.55	TruStrain?
146	2190.000	55.00	83648	28406	0.34	1.406E+07	1.219	0.12	405.65	TruStrain?
147	2205.000	55.00	83997	28470	0.339	1.4115E+07	1.219	0.16	407.29	TruStrain?
148	2220.000	55.00	84459	28541	0.338	1.4189E+07	1.219	0.17	409.4	TruStrain?
149	2235.000	55.00	84901	28640	0.337	1.426E+07	1.219	0.17	411.47	TruStrain?
150	2250.000	55.00	85428	28698	0.336	1.4343E+07	1.219	0.16	413.81	TruStrain?
151	2265.000	55.00	85905	28805	0.335	1.442E+07	1.219	0.15	416.1	TruStrain?
152	2280.000	55.00	86339	28869	0.334	1.4489E+07	1.219	0.16	418.06	TruStrain?
153	2295.000	55.00	86676	28915	0.334	1.4542E+07	1.219	0.18	419.58	TruStrain?
154	2310.000	55.00	87106	28993	0.333	1.4611E+07	1.219	0.18	421.57	TruStrain?
155	2325.000	55.00	87425	29051	0.332	1.4662E+07	1.219	0.19	423.08	TruStrain?
156	2340.000	55.00	87774	29120	0.332	1.4718E+07	1.219	0.21	424.68	TruStrain?
157	2355.000	55.00	88161	29144	0.331	1.4778E+07	1.219	0.22	426.34	TruStrain?
158	2370.000	55.00	88479	29244	0.331	1.4831E+07	1.220	0.16	427.77	TruStrain?
159	2385.000	55.00	88640	29234	0.33	1.4855E+07	1.221	0.22	428.81	TruStrain?
160	2400.000	55.00	88829	29263	0.329	1.4885E+07	1.222	0.10	428.84	TruStrain?
161	2415.000	55.00	88951	29274	0.329	1.4904E+07	1.222	0.19	429.97	TruStrain?
162	2430.000	55.00	89176	29307	0.329	1.494E+07	1.222	0.23	431.03	TruStrain?
163	2445.000	55.00	89408	29335	0.328	1.4976E+07	1.224	0.14	431.67	TruStrain?
164	2460.000	55.00	89718	29382	0.327	1.5025E+07	1.224	0.19	433.51	TruStrain?
165	2475.000	55.00	89910	29444	0.327	1.5057E+07	1.225	0.09	433.99	TruStrain?
166	2490.000	55.00	90146	29451	0.327	1.5093E+07	1.225	0.20	435.47	TruStrain?
167	2505.000	55.00	90357	29475	0.326	1.5127E+07	1.225	0.24	436.41	TruStrain?
168	2520.000	55.00	90557	29488	0.326	1.5157E+07	1.227	0.09	436.76	TruStrain?
169	2535.000	55.00	90701	29506	0.325	1.518E+07	1.227	0.16	437.97	TruStrain?
170	2550.000	55.00	90966	29504	0.324	1.522E+07	1.227	0.20	439.13	TruStrain?
171	2565.000	55.00	91269	29615	0.324	1.5271E+07	1.229	0.07	440.24	TruStrain?
172	2580.000	55.00	91404	29603	0.324	1.5291E+07	1.229	0.19	441.19	TruStrain?
173	2595.000	55.00	91646	29650	0.324	1.533E+07	1.229	0.24	442.32	TruStrain?
174	2610.000	55.00	91762	29599	0.323	1.5345E+07	1.231	0.02	441.85	TruStrain?
175	2625.000	55.00	92009	29679	0.323	1.5387E+07	1.231	0.12	443.97	TruStrain?
176	2640.000	55.00	92140	29703	0.322	1.5408E+07	1.231	0.19	444.57	TruStrain?
177	2655.000	55.00	92338	29726	0.322	1.5439E+07	1.231	0.23	445.44	TruStrain?
178	2670.000	55.00	92619	29770	0.321	1.5484E+07	1.233	0.10	446.12	TruStrain?
179	2685.000	55.00	92781	29783	0.321	1.5509E+07	1.233	0.16	447.46	TruStrain?
180	2700.000	55.00	92990	29820	0.321	1.5542E+07	1.233	0.20	448.44	TruStrain?
181	2715.000	55.00	93258	29855	0.32	1.5585E+07	1.233	0.23	449.64	TruStrain?
182	2730.000	55.00	93524	29882	0.32	1.5626E+07	1.235	0.04	449.96	TruStrain?
183	2745.000	55.00	93617	29882	0.319	1.564E+07	1.236	0.11	451.25	TruStrain?
184	2760.000	55.00	93811	29921	0.319	1.5672E+07	1.236	0.15	452.17	TruStrain?
185	2775.000	55.00	94068	29949	0.318	1.5712E+07	1.236	0.18	453.32	TruStrain?
186	2790.000	55.00	94253	29971	0.318	1.5741E+07	1.236	0.20	454.17	TruStrain?
187	2805.000	55.00	94500	29995	0.317	1.578E+07	1.236	0.22	455.29	TruStrain?
188	2820.000	55.00	94550	29936	0.317	1.5784E+07	1.237	-0.02	454.83	TruStrain?
189	2835.000	55.00	94896	30035	0.317	1.5842E+07	1.237	0.08	456.87	TruStrain?
190	2850.000	55.00	95012	30041	0.316	1.5859E+07	1.237	0.13	457.6	TruStrain?
191	2865.000	55.00	95272	30087	0.316	1.5901E+07	1.237	0.16	458.8	TruStrain?
192	2880.000	54.99	95558	30136	0.315	1.5947E+07	1.237	0.14	460.13	TruStrain?
193	2895.000	55.00	95893	30185	0.315	1.6E+07	1.237	0.13	461.67	TruStrain?
194	2910.000	55.00	96253	30188	0.314	1.6055E+07	1.237	0.12	463.19	TruStrain?
195	2925.000	55.00	96499	30262	0.314	1.6096E+07	1.237	0.12	464.41	TruStrain?
196	2940.000	55.00	96741	30328	0.313	1.6136E+07	1.237	0.12	465.56	TruStrain?
197	2955.000	55.00	96905	30331	0.313	1.6161E+07	1.237	0.14	466.31	TruStrain?
198	2970.000	55.00	97136	30372	0.313	1.6198E+07	1.237	0.14	467.35	TruStrain?
199	2985.000	55.00	97467	30445	0.312	1.6251E+07	1.237	0.14	468.96	TruStrain?
200	3000.000	55.00	97655	30459	0.312	1.6281E+07	1.237	0.14	469.77	TruStrain?
201	3015.000	55.00	97886	30509	0.312	1.6318E+07	1.237	0.15	470.9	TruStrain?
202	3030.000	55.00	98124	30548	0.311	1.6356E+07	1.237	0.16	471.96	TruStrain?
203	3045.000	55.00	98261	30544	0.311	1.6377E+07	1.237	0.18	472.52	TruStrain?
204	3060.000	55.00	98509	30599	0.311	1.6417E+07	1.237	0.19	473.67	TruStrain?
205	3075.000	55.00	98497	30588	0.311	1.6415E+07	1.237	0.22	473.61	TruStrain?
206	3090.000	55.00	98681	30595	0.31	1.6443E+07	1.239	0.12	474.04	TruStrain?
207	3105.000	55.00	98823	30602	0.31	1.6465E+07	1.239	0.17	475.05	TruStrain?
208	3120.000	55.00	99034	30634	0.309	1.6499E+07	1.239	0.21	476.04	TruStrain?
209	3135.000	55.00	99154	30714	0.31	1.6521E+07	1.240	0.00	476.15	TruStrain?
210	3150.000	55.00	99106	30622	0.309	1.6509E+07	1.241	0.12	476.36	TruStrain?
211	3165.000	55.00	99226	30654	0.309	1.6529E+07	1.241	0.17	476.9	TruStrain?
212	3180.000	55.00	99314	30663	0.309	1.6543E+07	1.241	0.22	477.3	TruStrain?
213	3195.000	55.00	99366	30595	0.308	1.6547E+07	1.242	0.03	476.91	TruStrain?
214	3210.000	55.00	99509	30658	0.308	1.6572E+07	1.242	0.11	478.14	TruStrain?
215	3225.000	55.00	99601	30689	0.308	1.6587E+07	1.242	0.16	478.58	TruStrain?
216	3240.000	55.00	99690	30691	0.308	1.6601E+07	1.242	0.20	478.99	TruStrain?
217	3255.000	55.00	99837	30700	0.307	1.6624E+07	1.242	0.22	479.63	TruStrain?
218	3270.000	55.00	99985	30731	0.307	1.6648E+07	1.244	0.07	479.88	TruStrain?
219	3285.000	55.00	1.0009E+05	30724	0.307	1.6663E+07	1.244	0.13	480.76	TruStrain?
220	3300.000	55.00	1.0019E+05	30737	0.307	1.668E+07	1.244	0.17	481.3	TruStrain?
221	3315.000	55.00	1.003E+05	30752	0.307	1.6697E+07	1.244	0.21	481.76	TruStrain?
222	3330.000	55.00	1.0044E+05	30770	0.306	1.6719E+07	1.244	0.23	482.34	TruStrain?
223	3345.000	55.00	1.0069E+05	30861	0.307	1.6761E+07	1.245	0.01	483	TruStrain?
224	3360.000	55.00	1.0083E+05	30806	0.306	1.678E+07	1.247	0.00	483.76	TruStrain?
225	3375.000	55.00	1.0084E+05	30794	0.305	1.6781E+07	1.247	0.07	484.19	TruStrain?
226	3390.000	55.00	1.0093E+05	30809	0.305	1.6796E+07	1.247	0.11	484.61	TruStrain?
227	3405.000	55.00	1.0103E+05	30815	0.305	1.681E+07	1.247	0.14	485.04	TruStrain?
228	3420.000	55.00	1.0116E+05	30823	0.305	1.6831E+07	1.247	0.16	485.62	TruStrain?
229	3435.000	55.00	1.0131E+05	30834	0.304	1.6854E+07	1.247	0.17	486.31	TruStrain?
230	3450.000	55.00	1.0143E+05	30862	0.304	1.6874E+07	1.247	0.19	486.86	TruStrain?
231	3465.000	55.00	1.0158E+05	30881	0.304	1.6897E+07	1.247	0.20	487.53	TruStrain?
232	3480.000	55.00	1.0171E+05	30919	0.304	1.692E+07	1.247	0.22	488.19	TruStrain?
233	3495.000	55.00	1.0183E+05	30932	0.304	1.6938E+07	1.247	0.23	488.7	TruStrain?
234	3510.000	55.00	1.0201E+05	30957	0.303	1.6966E+07	1.248	0.11	488.99	TruStrain?
235	3525.000	55.00	1.0211E+05	30968	0.303	1.6982E+07	1.248	0.16	489.98	TruStrain?
236	3540.000	55.00	1.0224E+05	30972	0.303	1.7002E+07	1.248	0.17	490.57	TruStrain?
237	3555.000	55.00	1.0251E+05	31022	0.303	1.7046E+07	1.248	0.16	491.84	TruStrain?
238	3570.000	55.00	1.0277E+05	31085	0.302	1.7088E+07	1.248	0.14	493.05	TruStrain?
239	3585.000	55.00	1.0305E+05	31102	0.302	1.7131E+07	1.248	0.12	494.3	TruStrain?
240	3600.000	55.00	1.0329E+05	31149	0.302	1.7171E+07	1.248	0.10	495.43	TruStrain?
241	3615.000	55.00	1.034E+05	31174	0.301	1.7188E+07	1.248	0.10	495.94	TruStrain?
242	3630.000	55.00	1.0353E+05	31190	0.301	1.7209E+07	1.248	0.11	496.55	TruStrain?
243	3645.000	55.00	1.0358E+05	31180	0.301	1.7216E+07	1.248	0.12	496.76	TruStrain?
244	3660.000	55.00	1.0376E+05	31226	0.301	1.7246E+07	1.248	0.12	497.61	TruStrain?
245	3675.000	55.00	1.0396E+05	31251	0.301	1.7278E+07	1.248	0.12	498.56	TruStrain?
246	3690.000	55.00	1.0411E+05	31281	0.3	1.7301E+07	1.248	0.12	499.2	TruStrain?
247	3705.000	55.00	1.0422E+05	31306	0.3	1.7319E+07	1.248	0.15	499.73	TruStrain?
248	3720.000	55.00	1.0424E+05	31283	0.3	1.7321E+07	1.248	0.17	499.77	TruStrain?
249	3735.000	55.00	1.0427E+05	31295	0.3	1.7326E+07	1.248	0.21	499.92	TruStrain?
250	3750.000	55.00	1.0431E+05	31288	0.3	1.7333E+07	1.250	0.03	499.39	TruStrain?
251	3765.000	55.00	1.0428E+05	31261	0.3	1.7326E+07	1.250	0.06	499.93	TruStrain?
252	3780.000	55.00	1.0432E+05	31265	0.3	1.7333E+07	1.250	0.12	500.12	TruStrain?
253	3795.000	55.00	1.0433E+05	31241	0.299	1.7333E+07	1.250	0.16	500.12	TruStrain?
254	3810.000	55.00	1.0431E+05	31246	0.3	1.7331E+07	1.250	0.19	500.04	TruStrain?
255	3825.000	55.00	1.0435E+05	31257	0.3	1.7337E+07	1.250	0.23	500.21	TruStrain?
256	3840.000	55.00	1.0446E+05	31250	0.299	1.7353E+07	1.252	0.10	499.93	TruStrain?
257	3855.000	55.00	1.0451E+05	31259	0.299	1.7361E+07	1.252	0.15	500.89	TruStrain?
258	3870.000	55.00	1.0455E+05	31263	0.299	1.7367E+07	1.252	0.19	501.07	TruStrain?
259	3885.000	55.00	1.0465E+05	31278	0.299	1.7384E+07	1.252	0.20	501.58	TruStrain?
260	3900.000	55.00	1.047E+05	31300	0.299	1.7393E+07	1.252	0.21	501.83	TruStrain?
261	3915.000	55.00	1.0486E+05	31388	0.299	1.742E+07	1.253	0.01	502.32	TruStrain?
262	3930.000	55.00	1.0491E+05	31288	0.298	1.7423E+07	1.253	0.13	502.69	TruStrain?
263	3945.000	55.00	1.0492E+05	31299	0.298	1.7426E+07	1.253	0.16	502.79	TruStrain?
264	3960.000	55.00	1.0496E+05	31309	0.298	1.7433E+07	1.253	0.19	502.98	TruStrain?
265	3975.000	55.00	1.0502E+05	31308	0.298	1.7441E+07	1.253	0.22	503.21	TruStrain?
266	3990.000	55.00	1.0512E+05	31321	0.298	1.7457E+07	1.254	0.11	503.4	TruStrain?
267	4005.000	55.00	1.0522E+05	31305	0.298	1.7471E+07	1.254	0.16	504.09	TruStrain?
268	4020.000	55.00	1.0521E+05	31301	0.297	1.7471E+07	1.254	0.19	504.08	TruStrain?
269	4035.000	55.00	1.0526E+05	31329	0.298	1.7479E+07	1.254	0.21	504.34	TruStrain?
270	4050.000	55.00	1.0534E+05	31342	0.298	1.7492E+07	1.254	0.23	504.7	TruStrain?
271	4065.000	55.00	1.0545E+05	31344	0.297	1.7509E+07	1.254	0.24	505.13	TruStrain?
272	4080.000	55.00	1.0565E+05	31369	0.297	1.7541E+07	1.256	0.12	505.38	TruStrain?
273	4095.000	55.00	1.0567E+05	31364	0.297	1.7544E+07	1.256	0.15	506.16	TruStrain?
274	4110.000	55.00	1.0575E+05	31372	0.297	1.7555E+07	1.256	0.18	506.53	TruStrain?
275	4125.000	55.00	1.0576E+05	31375	0.297	1.7558E+07	1.256	0.21	506.63	TruStrain?
276	4140.000	55.00	1.0583E+05	31394	0.297	1.757E+07	1.256	0.23	506.93	TruStrain?
277	4155.000	55.00	1.0586E+05	31335	0.296	1.757E+07	1.257	-0.02	506.35	TruStrain?
278	4170.000	55.00	1.0599E+05	31382	0.296	1.7593E+07	1.257	0.11	507.91	TruStrain?
279	4185.000	55.00	1.0604E+05	31374	0.296	1.7599E+07	1.257	0.14	507.82	TruStrain?
280	4200.000	55.00	1.0609E+05	31388	0.296	1.7608E+07	1.257	0.14	508.07	TruStrain?
281	4215.000	55.00	1.0635E+05	31437	0.296	1.765E+07	1.257	0.12	509.24	TruStrain?
282	4230.000	55.00	1.0657E+05	31449	0.295	1.7684E+07	1.257	0.10	510.32	TruStrain?
283	4245.000	55.00	1.0674E+05	31506	0.295	1.7712E+07	1.257	0.08	511.12	TruStrain?
284	4260.000	55.00	1.0693E+05	31519	0.295	1.7742E+07	1.257	0.08	512	TruStrain?
285	4275.000	55.00	1.07E+05	31541	0.295	1.7754E+07	1.257	0.08	512.29	TruStrain?
286	4290.000	55.00	1.0707E+05	31552	0.295	1.7765E+07	1.257	0.08	512.62	TruStrain?
287	4305.000	55.00	1.0719E+05	31567	0.295	1.7784E+07	1.257	0.07	513.12	TruStrain?
288	4320.000	55.00	1.0734E+05	31624	0.295	1.781E+07	1.257	0.06	513.89	TruStrain?
289	4335.000	55.00	1.0754E+05	31642	0.294	1.7841E+07	1.257	0.06	514.84	TruStrain?
290	4350.000	55.00	1.0755E+05	31621	0.294	1.7842E+07	1.257	0.07	514.85	TruStrain?
291	4365.000	55.00	1.0757E+05	31612	0.294	1.7844E+07	1.257	0.08	514.86	TruStrain?
