# Supplementary material for: Effect of components on the curing of glycidyl azide polymer spherical propellant through rheological method
Source: R Soc Open Sci. 2018 Oct 24;5(10):181282. doi: 10.1098/rsos.181282 (PMC6227934; doi:10.1098/rsos.181282)
Supplement: Raw data in text format [file rsos181282supp1.zip › rawdata/D-60.txt]

No	Time	Temperature	Storage Modulus	Loss Modulus	Loss Factor	Composite Viscosity	Gap	Normal Force	Torque	State
	[s]	[��C]	[Pa]	[Pa]	[1]	[mPa��s]	[mm]	[N]	[��N��m]
1	12.000	24.92	674.76	253.08	0.375	1.147E+05	0.994	0.03	3.3236	TruStrain?
2	24.000	37.14	846.75	386.05	0.456	1.4811E+05	0.986	0.03	4.3057	TruStrain?
3	36.000	49.28	876.13	412.1	0.47	1.541E+05	0.978	0.03	4.4782	TruStrain?
4	48.000	59.83	474.6	282.53	0.595	87906	0.971	0.03	2.5513	TruStrain?
5	60.000	59.59	253.43	145.46	0.574	46507	0.971	0.03	1.3418	TruStrain?
6	72.000	59.59	211.15	149.37	0.707	41165	0.971	0.03	1.1879	TruStrain?
7	84.000	59.64	224.19	195.33	0.871	47325	0.971	0.03	1.3655	TruStrain?
8	96.000	59.70	329.18	288.87	0.878	69703	0.971	0.03	2.0119	TruStrain?
9	108.000	59.75	438.17	409.63	0.935	95465	0.971	0.02	2.7548	TruStrain?
10	120.000	59.80	654.61	591.2	0.903	1.4038E+05	0.971	0.02	4.0516	TruStrain?
11	132.000	59.83	906.97	806.44	0.889	1.9316E+05	0.971	0.03	5.5737	TruStrain?
12	144.000	59.86	1215	1075.5	0.885	2.5825E+05	0.971	0.03	7.4533	TruStrain?
13	156.000	59.89	1581.1	1373.4	0.869	3.3332E+05	0.971	0.03	9.6185	TruStrain?
14	168.000	59.91	2002.7	1711.4	0.855	4.1926E+05	0.971	0.03	12.099	TruStrain?
15	180.000	59.92	2450.6	2079.7	0.849	5.1155E+05	0.971	0.04	14.763	TruStrain?
16	192.000	59.94	2915.2	2444.3	0.838	6.0547E+05	0.971	0.04	17.472	TruStrain?
17	204.000	59.95	3418.3	2864.4	0.838	7.0979E+05	0.971	0.05	20.482	TruStrain?
18	216.000	59.96	3789.4	3273	0.864	7.9693E+05	0.971	0.05	22.982	TruStrain?
19	228.000	59.97	4248.1	3715.2	0.875	8.9819E+05	0.971	0.06	25.92	TruStrain?
20	240.000	59.97	5030.4	4355.3	0.866	1.059E+06	0.971	0.07	30.555	TruStrain?
21	252.000	59.98	5967.9	5047.8	0.846	1.244E+06	0.971	0.08	35.895	TruStrain?
22	264.000	59.98	7030.2	5825.7	0.829	1.4531E+06	0.971	0.10	41.93	TruStrain?
23	276.000	59.99	8288.6	6689.5	0.807	1.6952E+06	0.971	0.12	48.91	TruStrain?
24	288.000	59.99	9486.3	7566.3	0.798	1.9312E+06	0.971	0.15	55.719	TruStrain?
25	300.000	59.99	10768	8473	0.787	2.1807E+06	0.971	0.19	62.915	TruStrain?
26	312.000	60.00	10642	8369.6	0.786	2.1548E+06	0.974	0.02	61.894	TruStrain?
27	324.000	60.00	11790	9209.2	0.781	2.381E+06	0.977	0.22	68.589	TruStrain?
28	336.000	59.99	12214	9293.8	0.761	2.4427E+06	0.984	0.18	70.18	TruStrain?
29	348.000	60.00	13248	9939.1	0.75	2.6359E+06	0.989	0.19	75.774	TruStrain?
30	360.000	59.99	13996	10417	0.744	2.7768E+06	0.994	0.21	79.713	TruStrain?
31	372.000	60.00	14865	10832	0.729	2.9273E+06	1.000	0.12	84.025	TruStrain?
32	384.000	60.00	15845	11399	0.719	3.1066E+06	1.006	0.00	89.018	TruStrain?
33	396.000	60.00	17088	12051	0.705	3.3279E+06	1.011	0.21	95.66	TruStrain?
34	408.000	60.00	18238	12632	0.693	3.5309E+06	1.017	0.18	101.35	TruStrain?
35	420.000	60.00	19281	13063	0.678	3.7065E+06	1.024	0.09	106.38	TruStrain?
36	432.000	60.00	20445	13663	0.668	3.9137E+06	1.029	0.20	112.46	TruStrain?
37	444.000	60.00	21483	14092	0.656	4.0891E+06	1.035	0.17	117.34	TruStrain?
38	456.000	60.00	22576	14637	0.648	4.2821E+06	1.040	0.19	122.93	TruStrain?
39	468.000	60.00	23426	15004	0.64	4.4275E+06	1.047	0.01	126.84	TruStrain?
40	480.000	60.00	24739	15570	0.629	4.6522E+06	1.052	0.21	133.79	TruStrain?
41	492.000	60.00	25745	15953	0.62	4.8204E+06	1.058	0.22	138.33	TruStrain?
42	504.000	60.00	26699	16256	0.609	4.975E+06	1.064	0.02	142.67	TruStrain?
43	516.000	60.00	27831	16744	0.602	5.1693E+06	1.069	0.20	148.59	TruStrain?
44	528.000	60.00	28755	17078	0.594	5.3227E+06	1.075	0.21	152.81	TruStrain?
45	540.000	60.00	29535	17289	0.585	5.4467E+06	1.082	0.13	156.23	TruStrain?
46	552.000	60.00	30546	17646	0.578	5.6145E+06	1.086	0.21	161.37	TruStrain?
47	564.000	60.00	31496	17939	0.57	5.7688E+06	1.092	0.20	165.63	TruStrain?
48	576.000	60.00	32045	18058	0.564	5.8541E+06	1.098	0.02	167.89	TruStrain?
49	588.000	60.00	33037	18379	0.556	6.0168E+06	1.103	0.01	172.86	TruStrain?
50	600.000	60.00	33827	18383	0.543	6.1274E+06	1.109	0.00	176.04	TruStrain?
51	612.000	60.00	34752	18764	0.54	6.2857E+06	1.112	0.14	180.79	TruStrain?
52	624.000	60.00	35249	18650	0.529	6.3469E+06	1.119	0.01	182.27	TruStrain?
53	636.000	60.00	36185	19077	0.527	6.5103E+06	1.123	0.15	187.31	TruStrain?
54	648.000	60.00	36788	19142	0.52	6.6002E+06	1.128	0.02	189.69	TruStrain?
55	660.000	60.00	37571	19322	0.514	6.7241E+06	1.133	0.02	193.48	TruStrain?
56	672.000	60.00	38374	19471	0.507	6.8486E+06	1.137	0.04	197.08	TruStrain?
57	684.000	60.00	39075	19557	0.501	6.9544E+06	1.142	0.12	199.92	TruStrain?
58	696.000	60.00	39793	19673	0.494	7.0649E+06	1.145	0.12	203.17	TruStrain?
59	708.000	59.99	40627	19841	0.488	7.1958E+06	1.149	0.23	207.06	TruStrain?
60	720.000	60.00	41313	19928	0.482	7.3001E+06	1.154	0.10	209.73	TruStrain?
61	732.000	60.00	42017	20057	0.477	7.41E+06	1.156	0.22	213.36	TruStrain?
62	744.000	60.00	42611	20172	0.473	7.5033E+06	1.162	0.05	215.48	TruStrain?
63	756.000	60.00	43235	20233	0.468	7.5973E+06	1.164	0.19	218.83	TruStrain?
64	768.000	60.00	43725	20178	0.461	7.6644E+06	1.169	0.00	220.23	TruStrain?
65	780.000	60.00	44531	20442	0.459	7.7984E+06	1.170	0.22	224.82	TruStrain?
66	792.000	60.00	45170	20533	0.455	7.8969E+06	1.174	0.23	227.1	TruStrain?
67	804.000	60.00	45751	20638	0.451	7.988E+06	1.179	0.09	229.66	TruStrain?
68	816.000	60.00	46371	20740	0.447	8.0847E+06	1.181	0.15	232.81	TruStrain?
69	828.000	60.00	47018	20853	0.444	8.1861E+06	1.184	0.22	235.71	TruStrain?
70	840.000	60.00	47496	20842	0.439	8.255E+06	1.188	-0.01	237.19	TruStrain?
71	852.000	60.00	48108	21045	0.437	8.3572E+06	1.191	0.01	240.57	TruStrain?
72	864.000	60.00	48504	21058	0.434	8.4157E+06	1.194	0.04	242.26	TruStrain?
73	876.000	60.00	49245	21207	0.431	8.5334E+06	1.196	0.15	245.86	TruStrain?
74	888.000	60.00	49773	21312	0.428	8.6172E+06	1.199	0.19	248.14	TruStrain?
75	900.000	60.00	50269	21382	0.425	8.6943E+06	1.202	0.15	250.24	TruStrain?
76	912.000	60.00	50828	21502	0.423	8.7836E+06	1.204	0.22	253.06	TruStrain?
77	924.000	60.00	51359	21615	0.421	8.8685E+06	1.207	0.09	255.1	TruStrain?
78	936.000	60.00	51903	21683	0.418	8.9524E+06	1.209	0.14	257.95	TruStrain?
79	948.000	60.00	52548	21819	0.415	9.0555E+06	1.212	0.08	260.73	TruStrain?
80	960.000	60.00	53226	21938	0.412	9.1625E+06	1.212	0.21	264.36	TruStrain?
81	972.000	60.00	53832	22028	0.409	9.2572E+06	1.215	0.14	266.58	TruStrain?
82	984.000	60.00	54441	22191	0.408	9.3567E+06	1.216	0.07	269.79	TruStrain?
83	996.000	60.00	55062	22266	0.404	9.4528E+06	1.217	0.18	272.75	TruStrain?
84	1008.000	60.00	55595	22377	0.403	9.538E+06	1.219	0.11	274.65	TruStrain?
85	1020.000	60.00	56141	22487	0.401	9.6252E+06	1.219	0.24	277.73	TruStrain?
86	1032.000	60.00	56634	22574	0.399	9.7033E+06	1.221	0.20	279.53	TruStrain?
87	1044.000	60.00	57158	22637	0.396	9.7844E+06	1.224	0.13	281.83	TruStrain?
88	1056.000	60.00	57725	22787	0.395	9.8772E+06	1.224	0.23	285.01	TruStrain?
89	1068.000	60.00	58230	22873	0.393	9.9569E+06	1.225	0.18	286.83	TruStrain?
90	1080.000	60.00	58681	22963	0.391	1.0029E+07	1.227	0.15	288.94	TruStrain?
91	1092.000	60.00	59154	23054	0.39	1.0104E+07	1.229	0.16	291.29	TruStrain?
92	1104.000	60.00	59535	23118	0.388	1.0165E+07	1.230	0.09	292.84	TruStrain?
93	1116.000	60.00	59856	23160	0.387	1.0215E+07	1.232	0.02	294.31	TruStrain?
94	1128.000	60.00	60224	23227	0.386	1.0273E+07	1.234	0.14	295.95	TruStrain?
95	1140.000	60.00	60573	23355	0.386	1.0332E+07	1.237	0.00	297.5	TruStrain?
96	1152.000	60.00	60905	23340	0.383	1.0381E+07	1.237	0.20	299.55	TruStrain?
97	1164.000	60.00	61274	23398	0.382	1.0439E+07	1.239	0.12	300.59	TruStrain?
98	1176.000	60.00	61656	23483	0.381	1.05E+07	1.239	0.23	303	TruStrain?
99	1188.000	60.00	61997	23534	0.38	1.0554E+07	1.240	0.22	304.2	TruStrain?
100	1200.000	60.00	62344	23587	0.378	1.0609E+07	1.242	0.23	305.64	TruStrain?
101	1212.000	60.00	62676	23646	0.377	1.0661E+07	1.244	0.19	307.16	TruStrain?
102	1224.000	60.00	63003	23687	0.376	1.0712E+07	1.246	0.14	308.68	TruStrain?
103	1236.000	60.00	63355	23769	0.375	1.077E+07	1.248	0.04	310.31	TruStrain?
104	1248.000	60.00	63687	23808	0.374	1.0821E+07	1.248	0.22	312.24	TruStrain?
105	1260.000	60.00	64043	23859	0.373	1.0877E+07	1.249	0.21	313.51	TruStrain?
106	1272.000	60.00	64345	23894	0.371	1.0924E+07	1.252	0.12	314.6	TruStrain?
107	1284.000	60.00	64646	23953	0.371	1.0972E+07	1.252	0.23	316.6	TruStrain?
108	1296.000	60.00	64970	23988	0.369	1.1023E+07	1.254	0.16	317.55	TruStrain?
109	1308.000	60.00	65302	24081	0.369	1.1077E+07	1.254	0.09	319.43	TruStrain?
110	1320.000	60.00	65589	24099	0.367	1.1121E+07	1.255	0.19	320.9	TruStrain?
111	1332.000	60.00	65938	24155	0.366	1.1176E+07	1.257	0.13	322.14	TruStrain?
112	1344.000	60.00	66221	24191	0.365	1.1221E+07	1.257	0.24	323.74	TruStrain?
113	1356.000	60.00	66524	24235	0.364	1.1268E+07	1.259	0.15	324.5	TruStrain?
114	1368.000	60.00	66781	24296	0.364	1.131E+07	1.259	0.23	326.35	TruStrain?
115	1380.000	60.00	67124	24311	0.362	1.1362E+07	1.261	0.13	327.38	TruStrain?
116	1392.000	60.00	67389	24374	0.362	1.1405E+07	1.261	0.21	329.09	TruStrain?
117	1404.000	60.00	67737	24425	0.361	1.146E+07	1.264	0.09	330.01	TruStrain?
118	1416.000	60.00	67986	24459	0.36	1.1499E+07	1.264	0.18	331.81	TruStrain?
119	1428.000	60.00	68289	24511	0.359	1.1548E+07	1.265	0.08	332.67	TruStrain?
120	1440.000	60.00	68500	24537	0.358	1.158E+07	1.265	0.19	334.16	TruStrain?
121	1452.000	60.00	68765	24608	0.358	1.1624E+07	1.267	0.08	335.08	TruStrain?
122	1464.000	60.00	69048	24622	0.357	1.1667E+07	1.267	0.20	336.64	TruStrain?
123	1476.000	60.00	69226	24579	0.355	1.1691E+07	1.269	0.02	336.68	TruStrain?
124	1488.000	60.00	69575	24678	0.355	1.1749E+07	1.269	0.14	339.02	TruStrain?
125	1500.000	60.00	69832	24726	0.354	1.179E+07	1.269	0.20	340.18	TruStrain?
126	1512.000	60.00	70109	24818	0.354	1.1837E+07	1.271	-0.01	341.16	TruStrain?
127	1524.000	60.00	70339	24774	0.352	1.1869E+07	1.272	0.13	342.32	TruStrain?
128	1536.000	60.00	70561	24820	0.352	1.1905E+07	1.272	0.19	343.5	TruStrain?
129	1548.000	60.00	70843	24877	0.351	1.195E+07	1.272	0.23	344.78	TruStrain?
130	1560.000	60.00	71089	24888	0.35	1.1987E+07	1.274	0.07	345.19	TruStrain?
131	1572.000	60.00	71276	24913	0.35	1.2017E+07	1.274	0.15	346.74	TruStrain?
132	1584.000	60.00	71523	24953	0.349	1.2056E+07	1.274	0.19	347.86	TruStrain?
133	1596.000	60.00	71832	25013	0.348	1.2106E+07	1.274	0.21	349.27	TruStrain?
134	1608.000	60.00	72145	25061	0.347	1.2155E+07	1.274	0.22	350.7	TruStrain?
135	1620.000	60.00	72499	25130	0.347	1.2212E+07	1.274	0.22	352.36	TruStrain?
136	1632.000	60.00	72834	25195	0.346	1.2266E+07	1.274	0.22	353.89	TruStrain?
137	1644.000	60.00	73121	25240	0.345	1.2311E+07	1.274	0.23	355.22	TruStrain?
138	1656.000	60.00	73411	25296	0.345	1.2358E+07	1.274	0.24	356.55	TruStrain?
139	1668.000	60.00	73654	25286	0.343	1.2394E+07	1.277	0.11	356.91	TruStrain?
140	1680.000	60.00	73861	25316	0.343	1.2427E+07	1.277	0.15	358.61	TruStrain?
141	1692.000	60.00	74107	25368	0.342	1.2466E+07	1.277	0.17	359.73	TruStrain?
142	1704.000	60.00	74349	25400	0.342	1.2504E+07	1.277	0.19	360.79	TruStrain?
143	1716.000	60.00	74613	25473	0.341	1.2548E+07	1.277	0.20	362.01	TruStrain?
144	1728.000	60.00	74829	25489	0.341	1.2581E+07	1.277	0.22	363	TruStrain?
145	1740.000	60.00	75040	25520	0.34	1.2615E+07	1.277	0.21	363.92	TruStrain?
146	1752.000	60.00	75200	25514	0.339	1.2639E+07	1.279	0.11	364.5	TruStrain?
147	1764.000	60.00	75374	25532	0.339	1.2666E+07	1.279	0.17	365.48	TruStrain?
148	1776.000	60.00	75478	25563	0.339	1.2683E+07	1.279	0.22	365.94	TruStrain?
149	1788.000	60.00	75583	25552	0.338	1.2698E+07	1.280	0.08	365.88	TruStrain?
150	1800.000	60.00	75643	25554	0.338	1.2707E+07	1.280	0.18	366.66	TruStrain?
151	1812.000	60.00	75765	25573	0.338	1.2727E+07	1.280	0.22	367.2	TruStrain?
152	1824.000	60.00	75929	25581	0.337	1.2752E+07	1.283	0.08	367.29	TruStrain?
153	1836.000	60.00	76098	25597	0.336	1.2778E+07	1.283	0.15	368.74	TruStrain?
154	1848.000	60.00	76191	25638	0.337	1.2794E+07	1.283	0.20	369.16	TruStrain?
155	1860.000	60.00	76349	25645	0.336	1.2818E+07	1.284	0.12	369.5	TruStrain?
156	1872.000	60.00	76394	25644	0.336	1.2825E+07	1.284	0.20	370.07	TruStrain?
157	1884.000	60.00	76609	25676	0.335	1.2859E+07	1.286	0.01	370.51	TruStrain?
158	1896.000	60.00	76608	25630	0.335	1.2857E+07	1.286	0.15	370.99	TruStrain?
159	1908.000	60.00	76694	25649	0.334	1.2871E+07	1.286	0.20	371.36	TruStrain?
160	1920.000	60.00	76854	25681	0.334	1.2896E+07	1.286	0.23	372.1	TruStrain?
161	1932.000	60.00	76981	25655	0.333	1.2914E+07	1.289	0.09	371.92	TruStrain?
162	1944.000	60.00	77042	25649	0.333	1.2923E+07	1.289	0.15	372.93	TruStrain?
163	1956.000	60.00	77157	25694	0.333	1.2943E+07	1.289	0.20	373.44	TruStrain?
164	1968.000	60.00	77269	25742	0.333	1.2962E+07	1.290	0.08	373.75	TruStrain?
165	1980.000	60.00	77362	25699	0.332	1.2974E+07	1.290	0.14	374.39	TruStrain?
166	1992.000	60.00	77437	25705	0.332	1.2986E+07	1.290	0.19	374.67	TruStrain?
167	2004.000	60.00	77536	25723	0.332	1.3002E+07	1.290	0.23	375.12	TruStrain?
168	2016.000	60.00	77710	25730	0.331	1.3028E+07	1.292	0.15	375.37	TruStrain?
169	2028.000	60.00	77798	25750	0.331	1.3043E+07	1.292	0.20	376.35	TruStrain?
170	2040.000	60.00	77875	25762	0.331	1.3055E+07	1.292	0.24	376.66	TruStrain?
171	2052.000	60.00	77968	25738	0.33	1.3068E+07	1.294	0.11	376.53	TruStrain?
172	2064.000	60.00	78032	25731	0.33	1.3077E+07	1.294	0.17	377.34	TruStrain?
173	2076.000	60.00	78121	25758	0.33	1.3092E+07	1.294	0.21	377.72	TruStrain?
174	2088.000	60.00	78320	25822	0.33	1.3125E+07	1.295	0.06	378.37	TruStrain?
175	2100.000	60.00	78341	25777	0.329	1.3126E+07	1.295	0.18	378.75	TruStrain?
176	2112.000	60.00	78418	25806	0.329	1.3139E+07	1.295	0.21	379.11	TruStrain?
177	2124.000	60.00	78450	25688	0.327	1.3138E+07	1.298	0.02	378.34	TruStrain?
178	2136.000	60.00	78609	25789	0.328	1.3167E+07	1.298	0.13	379.95	TruStrain?
179	2148.000	60.00	78709	25799	0.328	1.3183E+07	1.298	0.17	380.36	TruStrain?
180	2160.000	60.00	78803	25824	0.328	1.3198E+07	1.298	0.20	380.83	TruStrain?
181	2172.000	60.00	78892	25834	0.327	1.3212E+07	1.298	0.22	381.21	TruStrain?
182	2184.000	60.00	79008	25878	0.328	1.3232E+07	1.298	0.24	381.76	TruStrain?
183	2196.000	60.00	79138	25847	0.327	1.325E+07	1.300	0.10	381.79	TruStrain?
184	2208.000	60.00	79231	25844	0.326	1.3264E+07	1.300	0.14	382.73	TruStrain?
185	2220.000	60.00	79333	25861	0.326	1.328E+07	1.300	0.16	383.17	TruStrain?
186	2232.000	60.00	79448	25874	0.326	1.3298E+07	1.300	0.18	383.71	TruStrain?
187	2244.000	60.00	79521	25879	0.325	1.331E+07	1.300	0.20	384.02	TruStrain?
188	2256.000	60.00	79683	25904	0.325	1.3335E+07	1.300	0.20	384.76	TruStrain?
189	2268.000	60.00	79862	25940	0.325	1.3364E+07	1.300	0.19	385.6	TruStrain?
190	2280.000	60.00	80042	25975	0.325	1.3393E+07	1.300	0.18	386.44	TruStrain?
191	2292.000	60.00	80227	25999	0.324	1.3422E+07	1.300	0.17	387.27	TruStrain?
192	2304.000	60.00	80438	26022	0.324	1.3455E+07	1.300	0.16	388.24	TruStrain?
193	2316.000	60.00	80609	26053	0.323	1.3483E+07	1.300	0.15	389.03	TruStrain?
194	2328.000	60.00	80750	26078	0.323	1.3505E+07	1.300	0.15	389.69	TruStrain?
195	2340.000	60.00	80842	26082	0.323	1.352E+07	1.300	0.16	390.09	TruStrain?
196	2352.000	60.00	81009	26101	0.322	1.3546E+07	1.300	0.15	390.85	TruStrain?
197	2364.000	60.00	81096	26158	0.323	1.3562E+07	1.300	0.15	391.3	TruStrain?
198	2376.000	60.00	81274	26137	0.322	1.3588E+07	1.300	0.15	392.05	TruStrain?
199	2388.000	60.00	81358	26173	0.322	1.3602E+07	1.300	0.15	392.46	TruStrain?
200	2400.000	60.00	81450	26189	0.322	1.3617E+07	1.300	0.17	392.9	TruStrain?
201	2412.000	60.00	81519	26191	0.321	1.3627E+07	1.300	0.19	393.2	TruStrain?
202	2424.000	60.00	81599	26217	0.321	1.3641E+07	1.300	0.20	393.57	TruStrain?
203	2436.000	60.00	81684	26197	0.321	1.3653E+07	1.300	0.21	393.94	TruStrain?
204	2448.000	60.00	81764	26231	0.321	1.3666E+07	1.300	0.22	394.34	TruStrain?
205	2460.000	60.00	81834	26235	0.321	1.3677E+07	1.300	0.23	394.6	TruStrain?
206	2472.000	60.00	81904	26216	0.32	1.3687E+07	1.301	0.12	394.57	TruStrain?
207	2484.000	60.00	81892	26210	0.32	1.3685E+07	1.301	0.18	394.87	TruStrain?
208	2496.000	60.00	81927	26217	0.32	1.369E+07	1.301	0.21	395.01	TruStrain?
209	2508.000	60.00	81938	26215	0.32	1.3692E+07	1.301	0.24	395.05	TruStrain?
210	2520.000	60.00	82028	26182	0.319	1.3704E+07	1.304	0.09	394.65	TruStrain?
211	2532.000	60.00	81994	26176	0.319	1.3699E+07	1.304	0.15	395.28	TruStrain?
212	2544.000	60.00	82015	26182	0.319	1.3702E+07	1.304	0.18	395.35	TruStrain?
213	2556.000	60.00	82154	26187	0.319	1.3723E+07	1.304	0.18	395.99	TruStrain?
214	2568.000	59.99	82304	26238	0.319	1.3749E+07	1.304	0.16	396.69	TruStrain?
215	2580.000	60.00	82445	26260	0.319	1.3771E+07	1.304	0.17	397.34	TruStrain?
216	2592.000	60.00	82509	26256	0.318	1.3781E+07	1.304	0.18	397.63	TruStrain?
217	2604.000	60.00	82500	26279	0.319	1.378E+07	1.304	0.21	397.59	TruStrain?
218	2616.000	60.00	82584	26273	0.318	1.3793E+07	1.304	0.23	397.97	TruStrain?
219	2628.000	60.00	82668	26259	0.318	1.3805E+07	1.305	0.09	397.78	TruStrain?
220	2640.000	60.00	82660	26245	0.318	1.3803E+07	1.305	0.14	398.29	TruStrain?
221	2652.000	60.00	82668	26243	0.317	1.3804E+07	1.305	0.17	398.29	TruStrain?
222	2664.000	60.00	82667	26242	0.317	1.3804E+07	1.305	0.19	398.29	TruStrain?
223	2676.000	60.00	82749	26260	0.317	1.3817E+07	1.305	0.21	398.66	TruStrain?
224	2688.000	60.00	82772	26269	0.317	1.3821E+07	1.305	0.23	398.78	TruStrain?
