# Supplementary material for: Effect of components on the curing of glycidyl azide polymer spherical propellant through rheological method
Source: R Soc Open Sci. 2018 Oct 24;5(10):181282. doi: 10.1098/rsos.181282 (PMC6227934; doi:10.1098/rsos.181282)
Supplement: Raw data in text format [file rsos181282supp1.zip › rawdata/D-65.txt]

No	Time	Temperature	Storage Modulus	Loss Modulus	Loss Factor	Composite Viscosity	Gap	Normal Force	Torque	State
	[s]	[¡ãC]	[Pa]	[Pa]	[1]	[mPa¡¤s]	[mm]	[N]	[¦ÌN¡¤m]
1	11.000	24.07	256.18	120.26	0.469	45042	0.995	0.02	1.3064	TruStrain?
2	22.000	35.28	371.79	201.15	0.541	67277	0.987	0.03	1.9545	TruStrain?
3	33.000	46.45	435.28	262	0.602	80859	0.980	0.03	2.3461	TruStrain?
4	44.000	57.44	738.05	432.27	0.586	1.3613E+05	0.973	0.03	3.9516	TruStrain?
5	55.000	64.59	415.67	299.62	0.721	81552	0.968	0.03	2.3633	TruStrain?
6	66.000	64.52	366.42	350.69	0.957	80723	0.968	0.03	2.3285	TruStrain?
7	77.000	64.54	694.98	668.25	0.962	1.5345E+05	0.968	0.03	4.4287	TruStrain?
8	88.000	64.59	1197.4	1129.1	0.943	2.6194E+05	0.968	0.03	7.5573	TruStrain?
9	99.000	64.66	1881.8	1732.4	0.921	4.0709E+05	0.968	0.04	11.748	TruStrain?
10	110.000	64.71	2706.6	2439.2	0.901	5.7988E+05	0.968	0.04	16.731	TruStrain?
11	121.000	64.75	3543	3134.3	0.885	7.5287E+05	0.968	0.05	21.721	TruStrain?
12	132.000	64.80	4454.2	3871.1	0.869	9.3923E+05	0.968	0.06	27.1	TruStrain?
13	143.000	64.83	5302.9	4549.4	0.858	1.112E+06	0.968	0.07	32.087	TruStrain?
14	154.000	64.86	6221.6	5289.6	0.85	1.2997E+06	0.968	0.08	37.504	TruStrain?
15	165.000	64.88	7249.9	6108.4	0.843	1.5088E+06	0.968	0.09	43.54	TruStrain?
16	176.000	64.90	8425.6	7043.6	0.836	1.7478E+06	0.968	0.11	50.431	TruStrain?
17	187.000	64.92	9827.8	8087.7	0.823	2.0257E+06	0.968	0.13	58.447	TruStrain?
18	198.000	64.93	11455	9269.7	0.809	2.3453E+06	0.968	0.16	67.668	TruStrain?
19	209.000	64.94	13337	10582	0.793	2.7096E+06	0.968	0.20	78.172	TruStrain?
20	220.000	64.95	12367	9667.5	0.782	2.4983E+06	0.974	0.16	71.876	TruStrain?
21	231.000	64.96	14794	11329	0.766	2.9656E+06	0.977	0.21	85.32	TruStrain?
22	242.000	64.97	14697	11328	0.771	2.9533E+06	0.987	0.21	84.417	TruStrain?
23	253.000	64.97	14994	11343	0.756	2.9923E+06	0.996	0.01	85.491	TruStrain?
24	264.000	64.98	15681	11617	0.741	3.1059E+06	1.005	0.18	89.032	TruStrain?
25	275.000	64.98	17156	12533	0.731	3.3815E+06	1.014	0.03	96.723	TruStrain?
26	286.000	64.99	18673	13252	0.71	3.6442E+06	1.023	0.03	104.55	TruStrain?
27	297.000	64.99	20399	14037	0.688	3.941E+06	1.030	0.10	112.86	TruStrain?
28	308.000	64.99	22092	14880	0.674	4.2392E+06	1.039	0.02	121.34	TruStrain?
29	319.000	65.00	23611	15555	0.659	4.5E+06	1.047	0.06	129.01	TruStrain?
30	330.000	64.99	25175	16294	0.647	4.7727E+06	1.055	0.02	136.63	TruStrain?
31	341.000	65.00	26714	16913	0.633	5.0321E+06	1.063	0.08	144.38	TruStrain?
32	352.000	65.00	28211	17574	0.623	5.2899E+06	1.070	0.18	151.66	TruStrain?
33	363.000	65.00	29653	18161	0.612	5.5341E+06	1.078	0.19	158.54	TruStrain?
34	374.000	65.00	30994	18644	0.602	5.7566E+06	1.087	0.03	164.88	TruStrain?
35	385.000	65.00	32006	19020	0.594	5.9254E+06	1.095	0.00	169.78	TruStrain?
36	396.000	65.00	33426	19485	0.583	6.1578E+06	1.102	0.20	176.65	TruStrain?
37	407.000	65.00	34532	19887	0.576	6.3422E+06	1.111	0.07	181.76	TruStrain?
38	418.000	65.00	35749	20179	0.564	6.5335E+06	1.118	0.16	187.45	TruStrain?
39	429.000	65.00	36819	20432	0.555	6.7017E+06	1.126	0.02	192.11	TruStrain?
40	440.000	65.00	38057	20858	0.548	6.9071E+06	1.133	0.09	198.38	TruStrain?
41	451.000	65.00	39158	21079	0.538	7.0778E+06	1.140	0.17	203.25	TruStrain?
42	462.000	65.00	40358	21390	0.53	7.2695E+06	1.147	0.18	208.64	TruStrain?
43	473.000	65.00	41548	21667	0.521	7.4577E+06	1.153	0.15	214.26	TruStrain?
44	484.000	65.00	42404	21824	0.515	7.5901E+06	1.161	0.05	217.87	TruStrain?
45	495.000	65.00	43865	22185	0.506	7.8235E+06	1.165	0.17	224.95	TruStrain?
46	506.000	65.00	45220	22500	0.498	8.0387E+06	1.170	0.19	231.02	TruStrain?
47	517.000	65.00	46370	22723	0.49	8.2186E+06	1.175	0.22	236.23	TruStrain?
48	528.000	65.00	47474	22944	0.483	8.3919E+06	1.181	0.19	241.31	TruStrain?
49	539.000	65.00	48279	22988	0.476	8.5104E+06	1.187	-0.01	244.5	TruStrain?
50	550.000	65.00	49303	23245	0.471	8.6752E+06	1.191	0.13	249.62	TruStrain?
51	561.000	65.00	50190	23407	0.466	8.8139E+06	1.196	0.08	253.26	TruStrain?
52	572.000	65.00	50911	23647	0.464	8.9341E+06	1.201	-0.01	256.89	TruStrain?
53	583.000	65.00	52190	23806	0.456	9.1295E+06	1.204	0.13	262.85	TruStrain?
54	594.000	65.00	53094	23965	0.451	9.2711E+06	1.209	0.01	266.55	TruStrain?
55	605.000	65.00	53998	24151	0.447	9.4144E+06	1.212	0.07	270.97	TruStrain?
56	616.000	65.00	54663	24204	0.443	9.5146E+06	1.217	0.06	273.61	TruStrain?
57	627.000	65.00	55511	24346	0.439	9.6473E+06	1.219	0.09	277.95	TruStrain?
58	638.000	65.00	56281	24459	0.435	9.7667E+06	1.223	0.12	281.1	TruStrain?
59	649.000	65.00	56940	24649	0.433	9.875E+06	1.227	0.07	284.14	TruStrain?
60	660.000	65.00	57822	24699	0.427	1.0007E+07	1.229	0.19	288.25	TruStrain?
61	671.000	65.00	58492	24801	0.424	1.0112E+07	1.232	0.23	291.2	TruStrain?
62	682.000	65.00	58851	24889	0.423	1.017E+07	1.236	0.05	292.43	TruStrain?
63	693.000	65.00	59697	24963	0.418	1.0298E+07	1.237	0.23	296.93	TruStrain?
64	704.000	65.00	60213	25039	0.416	1.0379E+07	1.242	0.08	298.28	TruStrain?
65	715.000	65.00	60753	25095	0.413	1.0462E+07	1.245	0.12	301.2	TruStrain?
66	726.000	65.00	61257	25125	0.41	1.0538E+07	1.247	0.20	303.67	TruStrain?
67	737.000	65.00	61668	25142	0.408	1.0599E+07	1.251	0.04	304.82	TruStrain?
68	748.000	65.00	62148	25221	0.406	1.0675E+07	1.253	0.18	307.68	TruStrain?
69	759.000	65.00	62614	25264	0.403	1.0746E+07	1.256	0.23	309.46	TruStrain?
70	770.000	65.00	62962	25397	0.403	1.0805E+07	1.260	0.07	310.72	TruStrain?
71	781.000	65.00	63458	25348	0.399	1.0876E+07	1.262	0.17	313.37	TruStrain?
72	792.000	65.00	63799	25369	0.398	1.0927E+07	1.265	0.13	314.5	TruStrain?
73	803.000	65.00	64318	25435	0.395	1.1008E+07	1.267	0.19	317.35	TruStrain?
74	814.000	65.00	64656	25455	0.394	1.1059E+07	1.269	0.21	318.5	TruStrain?
75	825.000	65.00	65066	25487	0.392	1.1122E+07	1.272	0.18	320.35	TruStrain?
76	836.000	65.00	65503	25528	0.39	1.1189E+07	1.273	0.17	322.45	TruStrain?
77	847.000	65.00	65827	25557	0.388	1.1239E+07	1.277	0.11	323.49	TruStrain?
78	858.000	65.00	66218	25570	0.386	1.1297E+07	1.279	0.02	325.4	TruStrain?
79	869.000	65.00	66588	25609	0.385	1.1355E+07	1.279	0.23	327.65	TruStrain?
80	880.000	65.00	66964	25618	0.383	1.1411E+07	1.282	0.20	328.6	TruStrain?
81	891.000	65.00	67232	25664	0.382	1.1453E+07	1.284	0.14	329.94	TruStrain?
82	902.000	65.00	67560	25662	0.38	1.1502E+07	1.286	0.09	331.53	TruStrain?
83	913.000	65.00	67935	25758	0.379	1.1563E+07	1.288	0.01	333.21	TruStrain?
84	924.000	65.00	68188	25736	0.377	1.16E+07	1.288	0.23	334.73	TruStrain?
85	935.000	65.00	68474	25735	0.376	1.1642E+07	1.291	0.14	335.05	TruStrain?
86	946.000	65.00	68640	25818	0.376	1.1672E+07	1.292	0.08	336.62	TruStrain?
87	957.000	65.00	69094	25824	0.374	1.174E+07	1.293	0.15	338.58	TruStrain?
88	968.000	65.00	69361	25818	0.372	1.1779E+07	1.295	0.20	339.76	TruStrain?
89	979.000	65.00	69649	25833	0.371	1.1823E+07	1.297	0.14	340.69	TruStrain?
90	990.000	65.00	69881	25942	0.371	1.1863E+07	1.299	0.00	341.7	TruStrain?
91	1001.000	65.00	70104	25851	0.369	1.1892E+07	1.299	0.18	343.17	TruStrain?
92	1012.000	65.00	70362	25912	0.368	1.1934E+07	1.301	0.11	343.72	TruStrain?
93	1023.000	65.00	70587	25902	0.367	1.1967E+07	1.301	0.23	345.33	TruStrain?
94	1034.000	65.00	70816	25904	0.366	1.2001E+07	1.303	0.17	345.77	TruStrain?
95	1045.000	65.00	71116	25937	0.365	1.2048E+07	1.305	0.04	347.03	TruStrain?
96	1056.000	65.00	71268	25919	0.364	1.2069E+07	1.305	0.18	348.3	TruStrain?
97	1067.000	65.00	71512	26002	0.364	1.211E+07	1.306	0.14	349.29	TruStrain?
98	1078.000	65.00	71660	25965	0.362	1.2131E+07	1.307	0.18	350.02	TruStrain?
99	1089.000	65.00	71899	25993	0.362	1.2168E+07	1.309	0.10	350.62	TruStrain?
100	1100.000	65.00	72046	25980	0.361	1.2189E+07	1.309	0.20	351.73	TruStrain?
101	1111.000	65.00	72268	26023	0.36	1.2225E+07	1.312	0.07	352.06	TruStrain?
102	1122.000	65.00	72501	26007	0.359	1.2259E+07	1.312	0.16	353.77	TruStrain?
103	1133.000	65.00	72672	26030	0.358	1.2286E+07	1.312	0.20	354.47	TruStrain?
104	1144.000	65.00	72911	26070	0.358	1.2324E+07	1.312	0.23	355.56	TruStrain?
105	1155.000	65.00	73191	26064	0.356	1.2365E+07	1.313	0.11	356.42	TruStrain?
106	1166.000	65.00	73466	26096	0.355	1.2408E+07	1.313	0.15	358.06	TruStrain?
107	1177.000	65.00	73710	26140	0.355	1.2447E+07	1.313	0.18	359.14	TruStrain?
108	1188.000	65.00	74024	26182	0.354	1.2497E+07	1.313	0.19	360.57	TruStrain?
109	1199.000	65.00	74282	26203	0.353	1.2536E+07	1.313	0.21	361.71	TruStrain?
110	1210.000	65.00	74514	26271	0.353	1.2575E+07	1.313	0.22	362.82	TruStrain?
111	1221.000	65.00	74792	26384	0.353	1.2622E+07	1.315	0.00	363.65	TruStrain?
112	1232.000	65.00	74858	26255	0.351	1.2626E+07	1.315	0.14	364.35	TruStrain?
113	1243.000	65.00	74979	26268	0.35	1.2644E+07	1.315	0.19	364.83	TruStrain?
114	1254.000	65.00	75131	26275	0.35	1.2668E+07	1.315	0.23	365.49	TruStrain?
115	1265.000	65.00	75366	26371	0.35	1.2708E+07	1.317	0.05	366.14	TruStrain?
116	1276.000	65.00	75497	26320	0.349	1.2725E+07	1.317	0.13	367.23	TruStrain?
117	1287.000	65.00	75702	26324	0.348	1.2756E+07	1.317	0.17	368.04	TruStrain?
118	1298.000	65.00	75784	26344	0.348	1.2769E+07	1.317	0.22	368.42	TruStrain?
119	1309.000	65.00	75989	26378	0.347	1.2802E+07	1.317	0.24	369.36	TruStrain?
120	1320.000	65.00	76040	26366	0.347	1.2809E+07	1.318	0.17	369.23	TruStrain?
121	1331.000	65.00	76071	26373	0.347	1.2814E+07	1.318	0.23	369.73	TruStrain?
122	1342.000	65.00	76201	26322	0.345	1.2831E+07	1.321	0.14	369.55	TruStrain?
123	1353.000	65.00	76250	26343	0.345	1.2839E+07	1.321	0.20	370.52	TruStrain?
124	1364.000	65.00	76372	26357	0.345	1.2859E+07	1.323	0.04	370.54	TruStrain?
125	1375.000	65.00	76341	26303	0.345	1.2851E+07	1.323	0.17	370.83	TruStrain?
126	1386.000	65.00	76422	26312	0.344	1.2864E+07	1.323	0.22	371.15	TruStrain?
127	1397.000	65.00	76458	26300	0.344	1.2868E+07	1.325	0.09	370.6	TruStrain?
128	1408.000	65.00	76460	26279	0.344	1.2868E+07	1.325	0.17	371.33	TruStrain?
129	1419.000	65.00	76513	26282	0.344	1.2876E+07	1.325	0.23	371.5	TruStrain?
130	1430.000	65.00	76557	26237	0.343	1.288E+07	1.327	0.14	371.16	TruStrain?
131	1441.000	65.00	76601	26234	0.342	1.2887E+07	1.327	0.19	371.86	TruStrain?
132	1452.000	65.00	76633	26254	0.343	1.2892E+07	1.327	0.23	371.98	TruStrain?
133	1463.000	65.00	76707	26228	0.342	1.2902E+07	1.328	0.17	371.9	TruStrain?
134	1474.000	65.00	76779	26255	0.342	1.2914E+07	1.328	0.22	372.66	TruStrain?
135	1485.000	65.00	76804	26231	0.342	1.2917E+07	1.330	0.13	372.14	TruStrain?
136	1496.000	65.00	76872	26219	0.341	1.2927E+07	1.330	0.19	373.03	TruStrain?
137	1507.000	65.00	76941	26224	0.341	1.2937E+07	1.330	0.23	373.27	TruStrain?
138	1518.000	65.00	76935	26205	0.341	1.2935E+07	1.332	0.13	372.73	TruStrain?
139	1529.000	65.00	76974	26191	0.34	1.2941E+07	1.332	0.19	373.41	TruStrain?
140	1540.000	65.00	77018	26213	0.34	1.2948E+07	1.332	0.22	373.59	TruStrain?
141	1551.000	65.00	77078	26138	0.339	1.2954E+07	1.335	0.02	373.1	TruStrain?
142	1562.000	65.00	77127	26175	0.339	1.2963E+07	1.335	0.12	374.1	TruStrain?
143	1573.000	65.00	77146	26178	0.339	1.2966E+07	1.335	0.16	374.1	TruStrain?
144	1584.000	65.00	77217	26180	0.339	1.2977E+07	1.335	0.18	374.41	TruStrain?
145	1595.000	65.00	77277	26191	0.339	1.2986E+07	1.335	0.21	374.69	TruStrain?
146	1606.000	65.00	77321	26195	0.339	1.2993E+07	1.335	0.23	374.9	TruStrain?
147	1617.000	65.00	77370	26186	0.338	1.3E+07	1.336	0.17	374.72	TruStrain?
148	1628.000	65.00	77434	26187	0.338	1.301E+07	1.336	0.20	375.39	TruStrain?
149	1639.000	65.00	77507	26186	0.338	1.3021E+07	1.336	0.22	375.67	TruStrain?
150	1650.000	65.00	77562	26203	0.338	1.303E+07	1.336	0.15	375.83	TruStrain?
151	1661.000	65.00	77562	26132	0.337	1.3026E+07	1.338	0.11	375.52	TruStrain?
152	1672.000	65.00	77574	26119	0.337	1.3027E+07	1.338	0.15	375.93	TruStrain?
153	1683.000	65.00	77603	26153	0.337	1.3033E+07	1.338	0.18	376.07	TruStrain?
154	1694.000	65.00	77711	26171	0.337	1.3051E+07	1.338	0.18	376.55	TruStrain?
155	1705.000	65.00	77746	26164	0.337	1.3056E+07	1.338	0.19	376.7	TruStrain?
156	1716.000	65.00	77845	26173	0.336	1.3071E+07	1.338	0.21	377.12	TruStrain?
157	1727.000	65.00	77905	26180	0.336	1.308E+07	1.338	0.23	377.4	TruStrain?
158	1738.000	65.00	77982	26157	0.335	1.3091E+07	1.341	0.07	376.99	TruStrain?
159	1749.000	65.00	77910	26122	0.335	1.3078E+07	1.341	0.12	377.42	TruStrain?
160	1760.000	65.00	77952	26124	0.335	1.3085E+07	1.341	0.14	377.54	TruStrain?
161	1771.000	65.00	77969	26131	0.335	1.3088E+07	1.341	0.17	377.62	TruStrain?
162	1782.000	65.00	78055	26136	0.335	1.3101E+07	1.341	0.19	378.01	TruStrain?
163	1793.000	65.00	78078	26134	0.335	1.3104E+07	1.341	0.20	378.09	TruStrain?
164	1804.000	65.00	78185	26134	0.334	1.312E+07	1.341	0.19	378.57	TruStrain?
165	1815.000	65.00	78281	26157	0.334	1.3136E+07	1.341	0.17	379.01	TruStrain?
166	1826.000	65.00	78451	26199	0.334	1.3164E+07	1.341	0.15	379.83	TruStrain?
167	1837.000	65.00	78624	26229	0.334	1.3191E+07	1.341	0.13	380.63	TruStrain?
168	1848.000	65.00	78734	26238	0.333	1.3208E+07	1.341	0.10	381.13	TruStrain?
169	1859.000	65.00	78894	26246	0.333	1.3233E+07	1.341	0.08	381.83	TruStrain?
170	1870.000	65.00	79012	26262	0.332	1.3252E+07	1.341	0.07	382.37	TruStrain?
171	1881.000	65.00	79050	26252	0.332	1.3257E+07	1.341	0.06	382.52	TruStrain?
172	1892.000	65.00	79165	26268	0.332	1.3275E+07	1.341	0.06	383.05	TruStrain?
173	1903.000	64.99	79389	26315	0.331	1.3311E+07	1.341	0.02	384.11	TruStrain?
174	1914.000	65.00	79428	26358	0.332	1.3319E+07	1.341	0.01	384.35	TruStrain?
175	1925.000	65.00	79518	26316	0.331	1.3331E+07	1.341	0.00	384.66	TruStrain?
176	1936.000	65.00	79616	26385	0.331	1.3349E+07	1.341	-0.01	385.19	TruStrain?
177	1947.000	65.00	79688	26342	0.331	1.3358E+07	1.341	0.00	385.44	TruStrain?
178	1958.000	65.00	79672	26357	0.331	1.3356E+07	1.341	0.01	385.39	TruStrain?
179	1969.000	65.00	79713	26356	0.331	1.3362E+07	1.341	0.02	385.58	TruStrain?
180	1980.000	65.00	79752	26361	0.331	1.3368E+07	1.341	0.03	385.75	TruStrain?
181	1991.000	65.00	79789	26371	0.331	1.3374E+07	1.341	0.04	385.93	TruStrain?
182	2002.000	65.00	79802	26363	0.33	1.3376E+07	1.341	0.05	385.96	TruStrain?
183	2013.000	65.00	79766	26357	0.33	1.337E+07	1.341	0.06	385.8	TruStrain?
